# Supplementary material for: Investigation of the Fusarium virguliforme Transcriptomes Induced during Infection of Soybean Roots Suggests that Enzymes with Hydrolytic Activities Could Play a Major Role in Root Necrosis
Source: PLoS One. 2017 Jan 17;12(1):e0169963. doi: 10.1371/journal.pone.0169963 (PMC5241000; doi:10.1371/journal.pone.0169963)
Supplement: S1 Table — (XLSX) [file pone.0169963.s003.xlsx]

## Sheet: Sheet1
S1 Table
RPKM values of F. virguliforme transcripts induced during infection of soybean roots.
Gene name	Germinating spore	Mycelia	Early infection stage	Late infection stage	RPKM Germinating spore	RPKM mycelia	RPKM early infection stage	RPKM late infection stage	Average infection fold up regulated	Sequence length (bp)
14774	0	0	1	0	0	0	1.3273	0	1.66365	975
14748	0	57	0	3	0	14.5342	0	3.69283	0.344306	825
14747	0	4	0	1	0	0.699464	0	0.844162	1.0536	1203
14746	0	1	0	0	0	0.745971	0	0	0.72834	282
14743	0	1	0	0	0	0.637466	0	0	0.758304	330
14741	0	1	0	0	0	0.483595	0	0	0.805284	435
14736	0	2	0	1	0	0.224748	0	0.542483	1.14282	1872
14732	0	1	0	0	0	0.168157	0	0	0.922443	1251
14712	0	1	0	0	0	0.122163	0	0	0.942435	1722
14711	0	1	0	0	0	0.153103	0	0	0.928892	1374
14705	0	7	0	0	0	2.31533	0	0	0.463464	636
14682	0	1	0	0	0	0.217768	0	0	0.901808	966
14674	0	8	0	0	0	8.24956	0	0	0.19513	204
14621	0	18	0	3	0	4.94974	0	3.98246	0.860818	765
14619	0	1	0	0	0	0.298388	0	0	0.870175	705
14595	0	0	0	1	0	0	0	3.84669	2.92335	264
14584	0	1	0	0	0	0.129375	0	0	0.939243	1626
14560	0	1	0	0	0	0.32767	0	0	0.859229	642
14513	0	2	0	1	0	1.27493	0	3.07736	1.55037	330
14509	0	1	0	0	0	0.535277	0	0	0.788868	393
14506	0	0	0	3	0	0	0	3.74733	2.87367	813
14503	0	1	0	1	0	0.292172	0	1.41045	1.48787	720
14485	0	1	0	0	0	0.140243	0	0	0.934474	1500
14469	0	1	0	0	0	0.363323	0	0	0.846266	579
14382	0	2	0	0	0	0.344294	0	0	0.853135	1222
14368	0	1	0	6	0	0.355946	0	10.3099	5.22505	591
14284	0	1	0	1	0	0.101478	0	0.489883	1.18482	2073
14237	0	1	0	0	0	0.324636	0	0	0.86035	648
14230	0	0	0	1	0	0	0	0.800258	1.40013	1269
14229	0	1	0	0	0	0.215096	0	0	0.902895	978
14228	0	4	0	0	0	2.12489	0	0	0.484862	396
14227	0	39	0	0	0	6.10431	0	0	0.246782	1344
14224	0	3	0	2	0	0.293804	0	0.945556	1.28414	2148
14217	0	0	0	1	0	0	0	3.84669	2.92335	264
14185	0	15	0	0	0	2.67638	0	0	0.427681	1179
14183	0	2	0	0	0	0.273911	0	0	0.879542	1536
14140	0	1	0	0	0	0.855138	0	0	0.700492	246
14130	0	1	0	0	0	0.189006	0	0	0.913657	1113
14123	0	0	0	5	0	0	0	10.135	6.0675	501
14086	0	3	0	0	0	1.12494	0	0	0.640012	561
14010	0	1	0	0	0	0.160829	0	0	0.925571	1308
13978	0	19	0	0	0	12.5689	0	0	0.137279	318
13972	0	2	0	1	0	0.445214	0	1.07463	1.25741	945
13969	0	0	0	2	0	0	0	2.53565	2.26782	801
13961	0	4	0	0	0	1.15426	0	0	0.634063	729
13956	0	1	0	0	0	0.276068	0	0	0.878708	762
13900	0	1446	0	3	0	293.9	0	2.94356	0.0167069	1035
13873	0	0	0	2	0	0	0	2.16993	2.08497	936
13861	0	2	0	0	0	0.319459	0	0	0.86227	1317
13857	0	1	0	0	0	0.455333	0	0	0.814553	462
13850	0	1	0	0	0	0.308904	0	0	0.866212	681
13844	0	1	0	0	0	0.493812	0	0	0.801985	426
13841	0	25	0	0	0	7.24393	0	0	0.216358	726
13801	0	3	0	0	0	0.360212	0	0	0.847381	1752
13760	0	1	0	1	0	0.136956	0	0.661151	1.2453	1536
13756	0	1	0	0	0	0.256854	0	0	0.886189	819
13755	0	0	0	8	0	0	0	13.8167	7.90835	588
13734	0	4	0	1	0	0.436213	0	0.526453	1.03704	1929
13730	0	1	0	0	0	0.260674	0	0	0.884692	807
13723	0	1	0	0	0	0.458309	0	0	0.813567	459
13701	0	4	0	0	0	1.10427	0	0	0.644273	762
13681	0	4	0	0	0	0.453859	0	0	0.815043	1854
13647	0	0	0	3	0	0	0	3.81777	2.90889	798
13638	0	4	0	0	0	0.704736	0	0	0.739444	1194
13629	0	1	0	0	0	0.539394	0	0	0.787589	390
13617	0	41	0	1	0	14.3749	0	1.69255	0.225501	600
13611	0	3	0	0	0	0.587608	0	0	0.772914	1074
13604	0	1	0	0	0	0.365215	0	0	0.845589	576
13580	0	1	0	0	0	0.246906	0	0	0.890113	852
13516	0	948	0	1	0	178.217	0	0.907531	0.0161335	1119
13515	0	30	0	0	0	8.41455	0	0	0.192039	750
13503	0	1	0	0	0	0.93495	0	0	0.681443	225
13424	0	2	0	0	0	0.362384	0	0	0.846602	1161
13421	0	3	0	0	0	0.858628	0	0	0.699636	735
13398	0	3	0	6	0	0.362696	0	3.50182	2.32862	1740
13383	0	3	0	0	0	0.468516	0	0	0.810203	1347
13360	0	1	0	0	0	0.987624	0	0	0.669428	213
13332	0	0	0	12	0	0	0	11.3785	6.68923	1071
13315	0	1	0	0	0	0.143691	0	0	0.93297	1464
13311	0	6	0	0	0	0.462338	0	0	0.812236	2730
13305	0	1	0	0	0	0.372986	0	0	0.84282	564
13291	0	6	0	0	0	3.93203	0	0	0.337152	321
13251	0	126	0	0	0	15.0773	0	0	0.117115	1758
13218	0	1	0	1	0	0.0813472	0	0.392702	1.14959	2586
13165	0	1	0	0	0	0.13858	0	0	0.9352	1518
13164	0	1	0	1	0	0.247778	0	1.19615	1.42191	849
13163	0	2	0	3	0	0.392836	0	2.84461	2.02463	1071
13159	0	0	0	1	0	0	0	1.69255	1.84627	600
13142	0	4	0	1	0	0.562094	0	0.678375	1.04538	1497
13140	0	22	0	0	0	6.0026	0	0	0.249919	771
13137	0	0	0	1	0	0	0	0.852668	1.42633	1191
13113	0	1	0	0	0	0.182607	0	0	0.916335	1152
13108	0	2	0	2	0	0.824956	0	3.98246	2.11772	510
13085	0	2	0	0	0	0.499084	0	0	0.800293	843
13084	0	11	0	0	0	1.54886	0	0	0.563561	1494
13039	0	1	0	0	0	0.511834	0	0	0.796231	411
13029	0	1	0	0	0	0.715523	0	0	0.736506	294
13020	0	1	0	0	0	0.22693	0	0	0.898098	927
13015	0	1	0	0	0	0.508125	0	0	0.797408	414
13010	0	0	0	1	0	0	0	0.835825	1.41791	1215
13008	0	0	0	1	0	0	0	0.464985	1.23249	2184
12998	0	5	0	0	0	0.715523	0	0	0.736506	1470
12985	0	0	0	1	0	0	0	0.844162	1.42208	1203
12980	0	1	0	0	0	0.111127	0	0	0.947361	1893
12964	0	10	0	0	0	4.80283	0	0	0.293995	438
12960	0	1	0	0	0	0.381094	0	0	0.83995	552
12936	0	1	0	0	0	0.188498	0	0	0.913869	1116
12900	0	1	0	0	0	0.283892	0	0	0.875698	741
12897	0	3	0	1	0	0.406108	0	0.653493	1.10282	1554
12893	0	2	0	0	0	0.626083	0	0	0.761591	672
12885	0	1	0	2	0	0.787879	0	7.60695	3.44597	267
12884	0	3	0	4	0	0.624225	0	4.01791	2.29322	1011
12883	0	3	0	0	0	0.201113	0	0	0.908631	3138
12880	0	8	0	0	0	3.15152	0	0	0.388235	534
12850	0	36	0	2	0	5.6097	0	1.50449	0.460529	1350
12842	0	3	0	0	0	1.30661	0	0	0.60485	483
12829	0	3	0	1	0	0.56097	0	0.902691	1.13343	1125
12820	0	1	0	2	0	0.148248	0	1.43133	1.59727	1419
12818	0	1	0	0	0	0.202079	0	0	0.908233	1041
12812	0	1	0	0	0	0.0933705	0	0	0.955397	2253
12811	0	1	0	1	0	0.680789	0	3.2865	1.97199	309
12806	0	15	0	0	0	1.66164	0	0	0.546203	1899
12800	0	1	0	0	0	0.379034	0	0	0.840677	555
12786	0	1	0	0	0	0.523293	0	0	0.792615	402
12763	0	3	0	0	0	1.63073	0	0	0.550854	387
12718	0	1	0	0	0	0.208694	0	0	0.905512	1008
12672	0	15	0	0	0	2.1822	0	0	0.478218	1446
12668	0	2	0	0	0	0.277708	0	0	0.878076	1515
12664	0	1	0	0	0	0.223316	0	0	0.899557	942
12641	0	9	0	0	0	1.50979	0	0	0.569835	1254
12623	0	4	0	0	0	0.815364	0	0	0.710388	1032
12597	0	0	0	3	0	0	0	1.94174	1.97087	1569
12508	0	1	0	3	0	0.29587	0	4.28493	2.73749	711
12468	0	3	0	1	0	1.87825	0	3.0224	1.29502	336
12466	0	2	0	2	0	1.06244	0	5.12893	2.32786	396
12459	0	1	0	0	0	0.337122	0	0	0.855754	624
12458	0	8	0	0	0	4.71404	0	0	0.297883	357
12453	0	12	0	7	0	3.071	0	8.64804	2.09979	822
12450	0	1	0	0	0	0.156871	0	0	0.927269	1341
12426	0	21	0	0	0	4.46226	0	0	0.309489	990
12411	0	2	0	0	0	0.495557	0	0	0.801424	849
12343	0	0	0	1	0	0	0	1.34864	1.67432	753
12314	0	1	0	0	0	0.171866	0	0	0.920867	1224
12294	0	2	0	1	0	0.472197	0	1.13976	1.27003	891
12251	0	1	0	0	0	0.539394	0	0	0.787589	390
12249	0	2	0	0	0	0.774821	0	0	0.720767	543
12221	0	47	0	0	0	9.20587	0	0	0.178478	1074
12185	0	1	0	0	0	0.470613	0	0	0.809516	447
12182	0	6	0	0	0	0.930813	0	0	0.682404	1356
12177	0	3	0	0	0	1.16869	0	0	0.631176	540
12169	0	2	0	0	0	0.499084	0	0	0.800293	843
12153	0	119	0	0	0	22.7369	0	0	0.080851	1101
12133	0	3	0	0	0	0.393203	0	0	0.8357	1605
12106	0	6	0	0	0	1.34849	0	0	0.597285	936
12104	0	5	0	0	0	1.01625	0	0	0.663075	1035
11957	0	4	0	0	0	0.584344	0	0	0.773891	1440
11937	0	1	0	1	0	0.116869	0	0.564182	1.21131	1800
11904	0	1	0	1	0	0.126117	0	0.608829	1.22704	1668
11901	0	8	0	1	0	0.906252	0	0.546865	0.87634	1857
11880	0	1	0	0	0	0.604494	0	0	0.767904	348
11853	0	23	0	0	0	4.87248	0	0	0.291016	993
11837	0	0	0	4	0	0	0	0.870203	1.4351	4668
11835	0	1	0	0	0	0.118049	0	0	0.944265	1782
11816	0	7	0	2	0	1.56321	0	2.15611	1.16639	942
11796	0	9	0	0	0	1.35719	0	0	0.595737	1395
11795	0	0	0	2	0	0	0	4.07842	3.03921	498
11792	0	0	0	1	0	0	0	0.815685	1.40784	1245
11772	0	1	0	0	0	0.137224	0	0	0.935794	1533
11771	0	2	0	0	0	0.422417	0	0	0.825622	996
11770	0	41	0	0	0	40.4926	0	0	0.0470671	213
11750	0	3	0	0	0	1.16869	0	0	0.631176	540
11725	0	1	0	0	0	0.138854	0	0	0.93508	1515
11703	0	16	0	1	0	2.06239	0	0.622259	0.645497	1632
11700	0	1	0	0	0	0.355946	0	0	0.848916	591
11692	0	1	0	2	0	0.631723	0	6.09926	3.07755	333
11667	0	1	0	0	0	0.289757	0	0	0.873455	726
11633	0	60	0	0	0	4.82486	0	0	0.293046	2616
11589	0	3	0	0	0	0.655339	0	0	0.753199	963
11575	0	23	0	0	0	7.04275	0	0	0.221172	687
11553	0	1	0	0	0	0.189006	0	0	0.913657	1113
11548	0	0	0	1	0	0	0	1.13214	1.56607	897
11420	0	6	0	1	0	0.941225	0	0.757291	0.937463	1341
11401	0	2	0	0	0	1.0312	0	0	0.659806	408
11398	0	1	0	0	0	0.180725	0	0	0.917126	1164
11393	0	7	0	0	0	1.17428	0	0	0.630064	1254
11382	0	1	0	0	0	0.218446	0	0	0.901532	963
11369	0	3	0	0	0	0.409268	0	0	0.830128	1542
11214	0	3	0	0	0	0.708296	0	0	0.738472	891
11176	0	3	0	1	0	0.423267	0	0.681105	1.1064	1491
11112	0	3	0	0	0	0.69427	0	0	0.742316	909
11075	0	0	0	1	0	0	0	0.805974	1.40299	1260
11035	0	11	0	0	0	2.93283	0	0	0.405447	789
11028	0	4	0	0	0	0.904791	0	0	0.688518	930
11009	0	7	0	0	0	1.16869	0	0	0.631176	1260
11005	0	1120	0	0	0	271.75	0	0	0.00730593	867
10935	0	19	0	1	0	4.70779	0	1.19615	0.476483	849
10914	0	2	0	0	0	0.74996	0	0	0.727283	561
10912	0	2	0	0	0	0.177074	0	0	0.918664	2376
10903	0	0	0	1	0	0	0	1.90174	1.95087	534
10891	0	2	0	0	0	0.465922	0	0	0.811056	903
10859	0	1	0	0	0	0.135108	0	0	0.936721	1557
10856	0	1	0	0	0	0.441014	0	0	0.819332	477
10842	0	2	0	0	0	0.753992	0	0	0.726218	558
10829	0	0	0	4	0	0	0	10.7463	6.37316	378
10816	0	1	0	0	0	0.202663	0	0	0.907992	1038
10815	0	1	0	0	0	0.244325	0	0	0.891137	861
10776	0	1	0	0	0	0.141374	0	0	0.93398	1488
10758	0	1	0	0	0	0.181661	0	0	0.916733	1158
10724	0	1	0	0	0	0.342055	0	0	0.853951	615
10668	0	2	0	2	0	0.893265	0	4.31222	2.18169	471
10533	0	1	0	0	0	0.333911	0	0	0.856931	630
10467	0	1	0	0	0	0.0728911	0	0	0.964836	2886
10312	0	6	0	0	0	1.20899	0	0	0.62325	1044
10306	0	2	0	0	0	1.13099	0	0	0.638776	372
10286	0	180	0	0	0	25.9708	0	0	0.071503	1458
10278	0	8	0	13	0	1.15189	0	9.03618	3.50145	1461
10272	0	1	0	0	0	0.238508	0	0	0.893452	882
10268	0	2	0	0	0	0.293394	0	0	0.87207	1434
10263	0	7	0	0	0	1.83839	0	0	0.521052	801
10200	0	12	0	0	0	1.95233	0	0	0.50603	1293
10184	0	1	0	0	0	0.256854	0	0	0.886189	819
10183	0	0	0	2	0	0	0	1.70105	1.85053	1194
10158	0	1	0	0	0	0.130337	0	0	0.938819	1614
10154	0	3	0	1	0	1.49194	0	2.40077	1.26027	423
10103	0	1	0	0	0	0.299664	0	0	0.869692	702
10076	0	52	0	17	0	12.034	0	18.9923	1.49581	909
10074	0	1	0	1	0	0.0611878	0	0.295383	1.11362	3438
10071	0	1	0	0	0	0.195869	0	0	0.910801	1074
10053	0	1	0	0	0	0.196418	0	0	0.910573	1071
10050	0	3	0	0	0	2.08281	0	0	0.489859	303
10039	0	1	0	0	0	0.280485	0	0	0.877006	750
9999	0	1	0	0	0	0.193705	0	0	0.9117	1086
9996	0	5	0	3	0	2.01498	0	5.83636	1.95178	522
9988	0	1	0	0	0	0.329208	0	0	0.858661	639
9974	0	1	0	0	0	0.103271	0	0	0.9509	2037
9962	0	175	0	18	0	64.5854	0	32.0693	0.511663	570
9956	0	1	0	0	0	0.332328	0	0	0.857512	633
9955	0	0	0	1	0	0	0	0.883836	1.44192	1149
9926	0	11	0	0	0	2.40291	0	0	0.454245	963
9915	0	1	0	0	0	0.192641	0	0	0.912142	1092
9912	0	6	0	0	0	1.82925	0	0	0.522295	690
9901	0	5	0	1	0	0.595257	0	0.574718	0.992086	1767
9900	0	4	0	5	0	0.822537	0	4.96348	2.4671	1023
9897	0	1	0	0	0	0.205033	0	0	0.907016	1026
9863	0	11	0	2	0	2.7846	0	2.44411	0.928836	831
9859	0	4	0	0	0	0.626083	0	0	0.761591	1344
9858	0	65	0	0	0	8.58358	0	0	0.188972	1593
9856	0	2	0	0	0	0.283892	0	0	0.875698	1482
9852	0	1	0	0	0	0.185998	0	0	0.914914	1131
9790	0	20	0	0	0	15.0798	0	0	0.117097	279
9715	0	2	0	0	0	0.267129	0	0	0.882173	1575
9706	0	27	0	14	0	5.39394	0	13.5018	2.09655	1053
9680	0	1	0	0	0	0.192641	0	0	0.912142	1092
9674	0	1	0	0	0	0.0820132	0	0	0.960609	2565
9600	0	1	0	0	0	0.321657	0	0	0.861454	654
9599	0	1	0	0	0	0.154452	0	0	0.92831	1362
9552	0	3	0	6	0	0.490359	0	4.73439	2.70419	1287
9549	0	7	0	0	0	1.32304	0	0	0.601858	1113
9502	0	1	0	0	0	0.441014	0	0	0.819332	477
9482	0	3	0	1	0	1.79798	0	2.89324	1.28838	351
9481	0	4	0	0	0	3.01597	0	0	0.398727	279
9384	0	15	0	0	0	2.01113	0	0	0.498613	1569
9220	0	9	0	0	0	2.45561	0	0	0.448872	771
9219	0	1	0	0	0	0.174866	0	0	0.919597	1203
9178	0	1	0	0	0	0.363323	0	0	0.846266	579
9175	0	1	0	0	0	0.333911	0	0	0.856931	630
9172	0	21	0	1	0	4.3438	0	0.998552	0.472675	1017
9150	0	2	0	0	0	0.922648	0	0	0.684311	456
9137	0	43	0	0	0	10.2558	0	0	0.163188	882
9135	0	1	0	0	0	0.206239	0	0	0.90652	1020
9093	0	1	0	0	0	0.250433	0	0	0.888718	840
9078	0	69	0	1	0	19.3535	0	1.35404	0.157072	750
9077	0	6	0	1	0	0.273911	0	0.220384	0.97646	4608
8991	0	0	0	1	0	0	0	1.72709	1.86354	588
8914	0	5	0	0	0	0.630587	0	0	0.760287	1668
8875	0	1	0	0	0	0.111304	0	0	0.947282	1890
8833	0	28	0	2	0	4.3438	0	1.49783	0.551378	1356
8826	0	4	0	0	0	0.963866	0	0	0.674794	873
8805	0	3	0	0	0	1.96602	0	0	0.504284	321
8804	0	2	0	0	0	0.574765	0	0	0.77677	732
8789	0	2	0	0	0	0.7229	0	0	0.734511	582
8787	0	1	0	0	0	0.140524	0	0	0.934351	1497
8749	0	2	0	0	0	1.47624	0	0	0.575335	285
8707	0	1	0	0	0	0.144282	0	0	0.932713	1458
8705	0	6	0	1	0	0.528552	0	0.425263	0.959151	2388
8689	0	1	0	0	0	0.687463	0	0	0.744196	306
8677	0	3	0	0	0	0.419888	0	0	0.826485	1503
8676	0	1	0	0	0	0.615099	0	0	0.764789	342
8663	0	21	0	0	0	2.51717	0	0	0.442755	1755
8662	0	29	0	0	0	6.35474	0	0	0.239385	960
8660	0	0	0	1	0	0	0	2.33455	2.16727	435
8653	0	1	0	0	0	0.424977	0	0	0.82475	495
8633	0	5	0	0	0	1.34849	0	0	0.597285	780
8631	0	1	0	2	0	0.637466	0	6.15471	3.09187	330
8623	0	2	0	4	0	0.234519	0	2.26428	1.90836	1794
8616	0	1	0	0	0	0.486953	0	0	0.804197	432
8578	0	2	0	0	0	0.591741	0	0	0.771682	711
8574	0	17	0	3	0	6.62256	0	5.64182	0.886258	540
8554	0	1	0	0	0	0.396165	0	0	0.834667	531
8552	0	1	0	0	0	0.865695	0	0	0.697911	243
8519	0	1	0	0	0	0.140806	0	0	0.934228	1494
8501	0	1	0	3	0	0.109908	0	1.59174	1.70232	1914
8496	0	1	0	0	0	0.226198	0	0	0.898393	930
8493	0	4	0	0	0	1.13099	0	0	0.638776	744
8478	0	1	0	0	0	0.604494	0	0	0.767904	348
8467	0	3	0	0	0	1.30661	0	0	0.60485	483
8452	0	1	0	0	0	0.335508	0	0	0.856345	627
8409	0	1	0	1	0	0.430192	0	2.07674	1.67754	489
8405	0	1	0	0	0	0.405325	0	0	0.831488	519
8404	0	1	0	0	0	0.304875	0	0	0.867726	690
8393	0	1	0	0	0	0.171866	0	0	0.920867	1224
8388	0	18	0	3	0	1.76037	0	1.41636	0.908517	2151
8362	0	2	0	0	0	0.365215	0	0	0.845589	1152
8315	0	0	0	2	0	0	0	4.054	3.027	501
8311	0	2	0	0	0	0.574765	0	0	0.77677	732
8296	0	1	0	1	0	0.304875	0	1.47178	1.50628	690
8265	0	1	0	0	0	0.667822	0	0	0.749675	315
8245	0	6	0	0	0	0.73043	0	0	0.732485	1728
8236	0	2	0	0	0	0.239322	0	0	0.893128	1758
8222	0	1	0	0	0	0.162694	0	0	0.924772	1293
8218	0	4	0	1	0	0.525253	0	0.633912	1.04303	1602
8208	0	1	0	0	0	0.667822	0	0	0.749675	315
8193	0	2	0	1	0	0.980717	0	2.3672	1.46515	429
8095	0	1	0	1	0	0.215758	0	1.04157	1.3727	975
7975	0	2	0	0	0	0.820132	0	0	0.709187	513
7907	0	14	0	0	0	2.48531	0	0	0.4459	1185
7857	0	5	0	0	0	0.630587	0	0	0.760287	1668
7823	0	1	0	0	0	0.262626	0	0	0.883928	801
7821	0	1	0	0	0	0.470613	0	0	0.809516	447
7820	0	0	0	3	0	0	0	3.07736	2.53868	990
7817	0	1	0	4	0	0.371012	0	7.16421	3.86511	567
7799	0	4	0	0	0	1.33564	0	0	0.599584	630
7765	0	0	0	2	0	0	0	2.28722	2.14361	888
7763	0	13	0	0	0	11.8387	0	0	0.144523	231
7744	0	1	0	0	0	0.527228	0	0	0.791381	399
7740	0	1	0	0	0	0.414919	0	0	0.828185	507
7707	0	0	0	1	0	0	0	1.31716	1.65858	771
7701	0	0	0	1	0	0	0	1.30699	1.65349	777
7700	0	34	0	7	0	7.47374	0	7.4281	0.995182	957
7677	0	9	0	0	0	1.73377	0	0	0.535652	1092
7627	0	5	0	1	0	1.32805	0	1.28223	0.986231	792
7589	0	2	0	1	0	0.119051	0	0.287359	1.07943	3534
7527	0	3	0	0	0	0.206644	0	0	0.906354	3054
7518	0	0	0	1	0	0	0	0.829679	1.41484	1224
7482	0	2	0	0	0	1.07879	0	0	0.649606	390
7464	0	5	0	3	0	0.93495	0	2.70807	1.60414	1125
7461	0	2	0	0	0	0.379034	0	0	0.840677	1110
7429	0	2	0	1	0	0.941225	0	2.27187	1.45241	447
7403	0	1	0	0	0	0.687463	0	0	0.744196	306
7318	0	1	0	0	0	0.143691	0	0	0.93297	1464
7312	0	7	0	0	0	3.53129	0	0	0.361579	417
7140	0	4	0	0	0	1.11747	0	0	0.641546	753
7139	0	1	0	0	0	0.266621	0	0	0.882371	789
7111	0	1	0	1	0	0.333911	0	1.61195	1.54759	630
7081	0	1	0	0	0	0.101625	0	0	0.951645	2070
7046	0	1	0	1	0	0.18026	0	0.870203	1.31645	1167
7024	0	1	0	0	0	0.298388	0	0	0.870175	705
6964	0	1	0	0	0	0.277159	0	0	0.878287	759
6927	0	2	0	0	0	0.664657	0	0	0.750566	633
6872	0	2	0	0	0	0.73043	0	0	0.732485	576
6842	0	1	0	3	0	0.179338	0	2.59726	2.10947	1173
6828	0	1	0	0	0	0.355946	0	0	0.848916	591
6807	0	1	0	1	0	0.643314	0	3.10559	1.93151	327
6757	0	2	0	0	0	1.52438	0	0	0.567476	276
6756	0	3	0	0	0	0.676411	0	0	0.747269	933
6749	0	1	0	0	0	0.101039	0	0	0.95191	2082
6695	0	2	0	0	0	0.572419	0	0	0.777478	735
6615	0	1	0	0	0	0.615099	0	0	0.764789	342
6611	0	2	0	0	0	0.140665	0	0	0.934289	2991
6604	0	2	0	0	0	0.887611	0	0	0.692614	474
6534	0	4	0	0	0	1.14018	0	0	0.636905	738
6509	0	14	0	0	0	6.02269	0	0	0.249293	489
6492	0	0	0	1	0	0	0	2.21248	2.10624	459
6413	0	7	0	4	0	2.72694	0	7.52243	2.0145	540
6364	0	1	0	0	0	0.254063	0	0	0.887287	828
6238	0	1	0	0	0	0.199776	0	0	0.909184	1053
6192	0	10	0	1	0	1.48562	0	0.71718	0.77954	1416
6159	0	1	0	0	0	0.467475	0	0	0.810545	450
6145	0	0	0	1	0	0	0	0.848394	1.4242	1197
6141	0	1	0	0	0	0.0859329	0	0	0.958804	2448
6130	0	0	0	3	0	0	0	1.98345	1.99173	1536
6129	0	0	0	4	0	0	0	3.84669	2.92335	1056
6100	0	1	0	0	0	0.123889	0	0	0.941669	1698
6071	0	1	0	0	0	0.265611	0	0	0.882764	792
6068	0	1	0	5	0	0.0830821	0	2.00539	1.92282	2532
6055	0	563	0	1	0	165.875	0	1.42231	0.020386	714
6046	0	5	0	0	0	3.40395	0	0	0.3701	309
6034	0	0	0	4	0	0	0	10.0299	6.01495	405
5963	0	1	0	0	0	0.127725	0	0	0.939971	1647
5907	0	1	0	0	0	0.302247	0	0	0.868717	696
5830	0	1	0	0	0	0.531222	0	0	0.790132	396
5706	0	2	0	0	0	0.225108	0	0	0.898833	1869
5700	0	4	0	6	0	0.824956	0	5.97369	2.82259	1020
5697	0	1	0	0	0	0.449495	0	0	0.816495	468
5661	0	18	0	0	0	3.60624	0	0	0.356746	1050
5657	0	3	0	0	0	1.43105	0	0	0.582913	441
5656	0	0	0	1	0	0	0	1.38733	1.69367	732
5637	0	3	0	1	0	0.56097	0	0.902691	1.13343	1125
5636	0	0	0	1	0	0	0	3.80347	2.90174	267
5633	0	3	0	0	0	0.491504	0	0	0.802728	1284
5632	0	2	0	0	0	0.615099	0	0	0.764789	684
5608	0	0	0	1	0	0	0	1.38733	1.69367	732
5584	0	1	0	0	0	0.29587	0	0	0.871129	711
5544	0	2	0	0	0	0.41615	0	0	0.827763	1011
5426	0	3	0	0	0	1.10138	0	0	0.644874	573
5411	0	2	0	0	0	0.533242	0	0	0.789502	789
5388	0	2	0	0	0	0.815364	0	0	0.710388	516
5387	0	6	0	0	0	0.604494	0	0	0.767904	2088
5370	0	0	0	1	0	0	0	0.445407	1.2227	2280
5361	0	1	0	2	0	0.441014	0	4.25798	2.56368	477
5325	0	1	0	0	0	0.69427	0	0	0.742316	303
5289	0	257	0	1	0	115.52	0	2.16993	0.0354826	468
5288	0	194	0	3	0	28.4593	0	2.12453	0.135411	1434
5274	0	1	0	0	0	0.271788	0	0	0.880364	774
5262	0	1	0	0	0	0.315862	0	0	0.863609	666
5130	0	2	0	0	0	1.41659	0	0	0.585379	297
5121	0	3	0	0	0	0.513083	0	0	0.795835	1230
5054	0	1	0	1	0	0.637466	0	3.07736	1.92509	330
4962	0	2	0	0	0	1.02367	0	0	0.661448	411
4915	0	1	0	1	0	0.452395	0	2.18393	1.70606	465
4899	0	3	0	0	0	2.08281	0	0	0.489859	303
4715	0	67	0	0	0	11.431	0	0	0.14891	1233
4708	0	4	0	0	0	1.66955	0	0	0.545025	504
4699	0	3	0	1	0	0.406108	0	0.653493	1.10282	1554
4674	0	3	0	0	0	0.978436	0	0	0.671493	645
4642	0	58	0	0	0	11.8919	0	0	0.143969	1026
4640	0	1	0	0	0	0.138034	0	0	0.935439	1524
4612	0	524	0	0	0	64.0132	0	0	0.030297	1722
4589	0	4	0	0	0	0.873785	0	0	0.695946	963
4585	0	10	0	0	0	5.23293	0	0	0.276513	402
4564	0	1	0	0	0	0.910666	0	0	0.687128	231
4370	0	3	0	1	0	0.705919	0	1.13594	1.15892	894
4306	0	1	0	26	0	0.29587	0	37.136	17.0463	711
4045	0	4	0	0	0	1.34203	0	0	0.598438	627
3962	0	1	0	0	0	0.179798	0	0	0.917516	1170
3939	0	0	0	4	0	0	0	2.51213	2.25606	1617
3937	0	1	0	0	0	0.383176	0	0	0.839216	549
3926	0	10	0	0	0	2.08075	0	0	0.490106	1011
3690	0	1	0	0	0	0.176628	0	0	0.918853	1191
3611	0	0	0	1	0	0	0	0.587689	1.29384	1728
3404	0	2	0	0	0	0.273377	0	0	0.879748	1539
3380	0	2	0	0	0	1.07055	0	0	0.651348	393
3215	0	4	0	0	0	1.0312	0	0	0.659806	816
3176	0	11	0	4	0	2.28883	0	4.01791	1.40316	1011
3175	0	5	0	1	0	0.464379	0	0.448356	0.993498	2265
3164	0	1	0	0	0	0.254986	0	0	0.886923	825
3089	0	18	0	1	0	13.1477	0	3.52614	0.364816	288
3086	0	3	0	0	0	0.480283	0	0	0.80636	1314
3060	0	2	0	0	0	1.06244	0	0	0.653073	396
3056	0	0	0	1	0	0	0	1.23094	1.61547	825
3040	0	2	0	0	0	0.320921	0	0	0.861727	1311
2965	0	1	0	0	0	0.164991	0	0	0.923791	1275
2909	0	8	0	1	0	1.05644	0	0.637494	0.86293	1593
2882	0	12	0	0	0	2.84275	0	0	0.412988	888
2865	0	1	0	0	0	0.594248	0	0	0.770936	354
2599	0	1	0	0	0	0.38741	0	0	0.837728	543
2431	0	1	0	1	0	0.402996	0	1.94545	1.64189	522
2398	0	1	0	0	0	0.535277	0	0	0.788868	393
2326	0	2	0	0	0	2.0325	0	0	0.49597	207
2236	0	25	0	5	0	5.63676	0	5.44227	0.974532	933
2183	0	2	0	0	0	0.893265	0	0	0.691261	471
2074	0	1	0	0	0	0.815364	0	0	0.710388	258
2034	0	0	0	2	0	0	0	4.39622	3.19811	462
2032	0	1	0	0	0	0.430192	0	0	0.82298	489
2022	0	2	0	0	0	1.59367	0	0	0.556535	264
1970	0	6	0	0	0	2.32446	0	0	0.462485	543
1908	0	1	0	0	0	0.289757	0	0	0.873455	726
1834	0	3	0	0	0	1.22305	0	0	0.620531	516
1820	0	1	0	0	0	0.188498	0	0	0.913869	1116
1810	0	1	0	0	0	0.680789	0	0	0.746049	309
1802	0	130	0	0	0	28.1351	0	0	0.0663678	972
1758	0	7	0	0	0	2.01995	0	0	0.497518	729
1756	0	1	0	0	0	0.637466	0	0	0.758304	330
1713	0	0	0	1	0	0	0	3.60116	2.80058	282
1711	0	1	0	0	0	0.239322	0	0	0.893128	879
1702	0	1	0	0	0	0.298388	0	0	0.870175	705
1689	0	3	0	1	0	0.424121	0	0.682478	1.10658	1488
1675	0	0	0	1	0	0	0	0.536465	1.26823	1893
1609	0	22	0	2	0	11.6869	0	5.12893	0.520858	396
1598	0	15	0	0	0	15.2438	0	0	0.115984	207
1480	0	1	0	0	0	0.449495	0	0	0.816495	468
1369	0	1	0	0	0	0.314445	0	0	0.864138	669
1329	0	1	0	1	0	0.372986	0	1.80058	1.6016	564
1130	0	3	0	0	0	1.44085	0	0	0.581252	438
1080	0	1	0	0	0	0.223316	0	0	0.899557	942
888	0	2	0	0	0	1.09564	0	0	0.646069	384
615	0	5	0	2	0	2.35306	0	4.54375	1.50325	447
602	0	0	0	1	0	0	0	2.40077	2.20039	423
563	0	3	0	1	0	2.31169	0	3.71988	1.3266	273
526	0	1	0	0	0	0.552136	0	0	0.783657	381
404	0	4	0	2	0	0.441014	0	1.06449	1.25542	1908
222	0	2	0	4	0	0.261647	0	2.52619	2.00128	1608
210	0	1	0	0	0	0.223316	0	0	0.899557	942
181	0	0	0	5	0	0	0	3.03868	2.51934	1671
180	0	3	0	7	0	0.462338	0	5.20783	2.92723	1365
177	0	0	0	1	0	0	0	0.769339	1.38467	1320
132	0	0	0	2	0	0	0	1.38733	1.69367	1464
85	0	2	0	1	0	0.464379	0	1.12089	1.2664	906
82	0	1	0	0	0	0.745971	0	0	0.72834	282
77	0	27	0	0	0	2.80485	0	0	0.416246	2025
38	0	8	0	0	0	2.51556	0	0	0.442913	669
28	0	3	0	0	0	0.457313	0	0	0.813897	1380
23	0	11	0	0	0	1.47483	0	0	0.575568	1569
14771	0	3	1	2	0	0.665708	1.3651	2.14246	2.06608	948
14715	0	2	1	0	0	0.442406	1.3608	0	1.37602	951
14694	0	0	1	0	0	0	1.97877	0	1.98939	654
14666	0	2	1	0	0	0.401841	1.23602	0	1.34731	1047
14620	0	3	1	0	0	1.98456	4.06955	0	1.52327	318
14583	0	11	1	2	0	1.32078	0.738651	1.15928	1.1738	1752
14552	0	3	1	0	0	0.678593	1.39152	0	1.26616	930
14188	0	1	1	0	0	0.615099	3.78397	0	2.21176	342
14187	0	0	1	0	0	0	2.67933	0	2.33967	483
14182	0	4	1	3	0	0.697724	1.07307	2.52619	2.07555	1206
14022	0	7	1	0	0	0.7229	0.635305	0	0.96783	2037
13965	0	10	1	1	0	0.567324	0.349007	0.273875	1.02164	3708
13911	0	1	1	1	0	0.427569	2.63032	2.06408	2.75766	492
13883	0	1	1	3	0	0.174431	1.07307	2.52619	2.57504	1206
13858	0	1	1	0	0	0.230662	1.41899	0	1.53272	912
13640	0	3	1	1	0	0.272845	0.559497	0.439052	1.31929	2313
13582	0	2	1	0	0	0.237699	0.731139	0	1.22051	1770
13530	0	3	1	7	0	0.391011	0.801807	4.40439	3.01387	1614
13374	0	1	1	0	0	0.18699	1.15033	0	1.44048	1125
13321	0	0	1	0	0	0	0.91977	0	1.45989	1407
13258	0	0	1	0	0	0	1.20159	0	1.6008	1077
13190	0	1	1	2	0	0.197525	1.21513	1.90709	2.33091	1065
13111	0	2	1	4	0	0.297124	0.913924	2.86872	2.51734	1416
13053	0	0	1	0	0	0	3.29292	0	2.64646	393
13018	0	7	1	0	0	0.852168	0.74891	0	0.963797	1728
13014	0	0	1	1	0	0	0.83116	0.652233	1.7417	1557
12986	0	0	1	1	0	0	1.28385	1.00747	2.14566	1008
12870	0	1	1	1	0	0.497314	3.05938	2.40077	2.98727	423
12747	0	68	1	4	0	12.8872	1.16587	3.65956	0.458478	1110
12250	0	1	1	0	0	0.255917	1.57435	0	1.58443	822
12142	0	0	1	12	0	0	1.12045	10.5509	6.83569	1155
12118	0	1	1	1	0	0.134849	0.829562	0.650979	1.63035	1560
12111	0	127	1	0	0	12.4551	0.603318	0	0.180097	2145
12066	0	9	1	2	0	1.50618	1.02953	1.6158	1.32489	1257
11984	0	0	1	0	0	0	3.6557	0	2.82785	354
11959	0	0	1	0	0	0	0.722566	0	1.36128	1791
11912	0	3	1	0	0	0.273911	0.561682	0	1.12655	2304
11877	0	7	1	3	0	2.71187	2.38327	5.61065	2.12101	543
11745	0	2	1	0	0	0.347996	1.0704	0	1.30767	1209
11506	0	4	1	3	0	0.371996	0.572112	1.34685	1.65218	2262
11451	0	0	1	0	0	0	3.45098	0	2.72549	375
11397	0	3	1	0	0	0.715523	1.46725	0	1.27683	882
10895	0	39	1	3	0	9.36551	1.4773	3.47783	0.611951	876
10894	0	1	1	4	0	0.136689	0.840881	2.63945	2.56487	1539
10880	0	14	1	1	0	2.38856	1.04957	0.823623	0.882565	1233
10874	0	1	1	11	0	0.128427	0.790059	6.81978	4.515	1638
10799	0	52	1	0	0	7.24912	0.857599	0	0.308959	1509
10746	0	2	1	0	0	0.535277	1.64646	0	1.43829	786
10388	0	0	1	1	0	0	3.17185	2.48904	3.83045	408
10285	0	55	1	1	0	9.66584	1.08113	0.848394	0.33684	1197
10133	0	53	1	0	0	9.38492	1.08932	0	0.271352	1188
9810	0	4	1	1	0	1.29256	1.98789	1.55995	1.68496	651
9800	0	42	1	8	0	7.36273	1.07843	6.77018	1.0519	1200
9760	0	2	1	0	0	0.954031	2.9345	0	1.67043	441
9223	0	1	1	2	0	0.779125	4.79302	7.52243	5.15106	270
9144	0	0	1	0	0	0	1.11178	0	1.55589	1164
8766	0	12	1	0	0	1.99397	1.02221	0	0.756693	1266
8581	0	6	1	3	0	0.841455	0.862744	2.03105	1.72229	1500
8436	0	0	1	0	0	0	2.14613	0	2.07307	603
8410	0	0	1	0	0	0	0.327541	0	1.16377	3951
8242	0	1	1	0	0	0.142234	0.874994	0	1.34205	1479
8192	0	4	1	0	0	2.19129	3.37009	0	1.28125	384
8097	0	3	1	1	0	1.30661	2.67933	2.10254	2.05101	483
7520	0	0	1	0	0	0	1.6402	0	1.8201	789
7507	0	3	1	1	0	1.51341	3.1034	2.43532	2.1457	417
7502	0	32	1	3	0	4.57002	0.878558	2.06828	0.752942	1473
7487	0	337	1	0	0	70.9636	1.29541	0	0.0451652	999
7474	0	1	1	0	0	0.276068	1.69832	0	1.62487	762
6975	0	2	1	1	0	0.511834	1.57435	1.23543	1.91485	822
6937	0	3	1	0	0	1.60583	3.29292	0	1.46788	393
6526	0	0	1	0	0	0	3.2434	0	2.6217	399
6512	0	1	1	0	0	0.443806	2.7302	0	1.93559	474
6479	0	29	1	6	0	13.8334	2.9345	13.8167	1.18428	441
6083	0	3	1	0	0	0.649271	1.3314	0	1.25748	972
5957	0	0	1	28	0	0	1.0704	23.5192	13.2948	1209
5952	0	9	1	6	0	2.00985	1.3738	6.46833	2.45449	942
5683	0	3	1	10	0	0.396165	0.812377	6.37494	3.83417	1593
5549	0	2	1	1	0	0.396165	1.21857	0.956241	1.74229	1062
5506	0	5	1	1	0	1.73568	2.13551	1.67579	1.55562	606
5449	0	0	1	5	0	0	1.85936	7.29546	5.57741	696
5444	0	0	1	0	0	0	1.29153	0	1.64577	1002
5386	0	1	1	1	0	0.211209	1.29931	1.01961	1.95319	996
5154	0	95	1	7	0	20.0648	1.29931	7.13724	0.472995	996
4933	0	2	1	0	0	0.179338	0.551627	0	1.17083	2346
4638	0	0	1	0	0	0	2.34441	0	2.17221	552
4371	0	58	1	0	0	22.5946	2.39651	0	0.178759	540
4227	0	58	1	4	0	9.48027	1.00553	3.15626	0.536729	1287
3691	0	0	1	5	0	0	1.26502	4.96348	4.11425	1023
3305	0	0	1	0	0	0	2.58307	0	2.29153	501
3280	0	75	1	7	0	31.4916	2.58307	14.189	0.560501	501
3031	0	2	1	6	0	0.145782	0.448412	2.11128	2.12496	2886
2964	0	0	1	0	0	0	1.30324	0	1.65162	993
1819	0	63	1	0	0	12.955	1.26502	0	0.218324	1023
1621	0	2	1	1	0	0.318733	0.980391	0.769339	1.61715	1320
1436	0	0	1	0	0	0	2.5525	0	2.27625	507
458	0	1	1	0	0	0.876516	5.39215	0	2.56983	240
234	0	3	1	2	0	1.33142	2.7302	4.28493	2.70609	474
228	0	1	1	4	0	0.13459	0.82797	2.59892	2.54236	1563
218	0	0	1	4	0	0	1.0704	3.35989	3.21515	1209
111	0	7	1	0	0	2.78891	2.45098	0	0.929434	528
74	0	10	1	5	0	1.51123	0.929681	3.64773	1.87325	1392
14536	0	0	2	1	0	0	8.62744	3.38509	7.00627	300
14347	0	0	2	7	0	0	1.3826	3.79738	3.58999	1872
14166	0	3	2	21	0	0.812216	3.33106	27.4467	11.6555	777
14160	0	5	2	1	0	1.05604	2.59863	1.01961	1.8384	996
14124	0	0	2	5	0	0	4.66348	9.1489	7.90619	555
13571	0	2	2	1	0	0.407682	2.50798	0.984038	2.28104	1032
13427	0	2	2	1	0	0.271788	1.67199	0.656025	1.90511	1548
13338	0	0	2	1	0	0	2.30065	0.902691	2.60167	1125
13198	0	0	2	0	0	0	6.43839	0	4.2192	402
12970	0	20	2	3	0	5.35277	3.29292	3.87606	1.24701	786
12849	0	1	2	0	0	0.124329	1.52969	0	1.66155	1692
12440	0	598	2	3	0	159.439	3.2804	3.86132	0.0566264	789
12300	0	2	2	2	0	0.279368	1.71861	1.34864	2.2231	1506
12158	0	1804	2	8	0	321.88	2.19528	6.89077	0.0342289	1179
12009	0	0	2	0	0	0	7.43745	0	4.71873	348
10953	0	26	2	1	0	15.0674	7.13012	2.7976	0.69886	363
10897	0	5	2	0	0	1.92641	4.74035	0	1.71667	546
10881	0	7	2	4	0	0.907299	1.59472	2.50284	2.09733	1623
10193	0	2	2	3	0	0.50447	3.1034	3.65298	3.4963	834
9980	0	128	2	9	0	14.3608	1.38039	4.87453	0.504554	1875
9860	0	54	2	28	0	12.7924	2.91468	32.0211	2.49695	888
9750	0	0	2	18	0	0	1.72549	12.1863	7.95591	1500
8619	0	139	2	31	0	20.306	1.79738	21.862	1.15034	1440
8596	0	25	2	4	0	2.13784	1.05213	1.65126	1.13668	2460
8559	0	1	2	4	0	0.37498	4.61361	7.24084	5.8335	561
8545	0	274	2	7	0	54.7385	2.45796	6.75089	0.197553	1053
7816	0	0	2	2	0	0	3.6557	2.86872	4.26221	708
7475	0	0	2	3	0	0	3.33106	3.92096	4.62601	777
6976	0	0	2	3	0	0	2.42344	2.85261	3.63802	1068
6133	0	5	2	1	0	1.02817	2.53004	0.992695	1.82379	1023
5450	0	10	2	2	0	4.83595	5.94996	4.66909	1.84598	435
4711	0	3	2	1	0	1.52438	6.25177	2.45296	3.03734	414
4032	0	6	2	2	0	1.45581	2.98527	2.34262	2.12046	867
3933	0	0	2	0	0	0	5.01596	0	3.50798	516
3349	0	48	2	5	0	9.92868	2.54497	4.99276	0.799563	1017
2876	0	4	2	1	0	1.40243	4.31372	1.69255	2.35311	600
2733	0	3	2	0	0	2.28656	9.37766	0	2.65426	276
2291	0	10	2	5	0	4.35536	5.35866	10.5127	2.81202	483
1033	0	10	2	0	0	4.05325	4.98696	0	1.15425	519
967	0	0	2	0	0	0	6.95762	0	4.47881	372
14665	0	1	3	1	0	0.143397	2.64645	0.692248	2.49077	1467
14027	0	37	3	3	0	7.26747	3.62498	2.84461	0.913905	1071
13990	0	10	3	8	0	1.12735	2.08057	4.35382	2.69697	1866
13902	0	25	3	6	0	4.61324	3.40557	5.34488	1.62559	1140
13788	0	4	3	0	0	0.378522	1.74645	0	1.57511	2223
13040	0	1	3	14	0	0.106084	1.95782	7.16963	5.28348	1983
12671	0	5	3	1	0	0.634008	2.34017	0.612132	1.88014	1659
12120	0	9	3	11	0	1.98456	4.06955	11.7094	4.46196	954
11118	0	2	3	5	0	1.29854	11.9826	15.6717	8.99012	324
11003	0	342	3	1	0	57.0988	3.08123	0.805974	0.0996164	1260
10824	0	0	3	0	0	0	12.3249	0	7.16246	315
10280	0	4	3	5	0	1.17358	5.41471	7.08178	4.56787	717
10238	0	0	3	6	0	0	2.49829	3.92096	4.20962	1554
10075	0	21	3	23	0	1.41727	1.24554	7.49347	3.14257	3117
9672	0	5	3	5	0	0.595257	2.19714	2.87359	2.72448	1767
8632	0	1	3	3	0	0.200921	3.70807	2.90982	3.91558	1047
7599	0	790	3	2	0	132.526	3.09597	1.61966	0.0499208	1254
5902	0	112	3	7	0	80.9648	13.3414	24.4285	0.479359	291
4471	0	0	3	3	0	0	6.92041	5.43063	7.17552	561
2873	0	12	3	7	0	0.533242	0.820099	1.50162	1.70601	4734
233	0	41	3	10	0	8.05314	3.62498	9.48205	1.50272	1071
206	0	18	3	1	0	1.83191	1.87825	0.491305	1.14031	2067
13	0	0	3	2	0	0	3.23529	1.69255	3.46392	1200
14515	0	0	4	63	0	0	3.67908	45.4714	25.5752	1407
14511	0	0	4	1	0	0	3.43723	0.674321	3.05577	1506
13527	0	0	4	0	0	0	4.16785	0	3.08392	1242
13245	0	1	4	0	0	0.145782	3.58729	0	2.60385	1443
12122	0	2	4	25	0	0.253145	3.1146	15.2757	9.0497	1662
12119	0	12	4	8	0	3.29982	6.76662	10.6199	3.65795	765
10892	0	2	4	17	0	0.265611	3.26797	10.899	7.1358	1584
10680	0	1	4	1	0	0.410066	10.0906	1.97959	5.83808	513
9861	0	12	4	8	0	1.03246	2.11716	3.32279	2.45344	2445
9597	0	5	4	1	0	0.705445	3.47181	0.681105	2.27427	1491
6243	0	0	4	5	0	0	5.04529	4.94896	5.99713	1026
5275	0	2	4	3	0	1.36158	16.7523	9.85949	8.51142	309
3182	0	2	4	16	0	0.442406	5.44318	17.0856	10.0429	951
3083	0	225	4	41	0	25.4063	2.77856	22.3492	0.98984	1863
13583	0	10	5	12	0	1.39963	4.30511	8.108	4.23962	1503
12957	0	0	5	9	0	0	3.7576	5.30763	5.53262	1722
11839	0	2	5	6	0	0.269697	4.14781	3.90587	4.42953	1560
10723	0	69	5	19	0	15.026	6.69833	19.9741	1.68404	966
8990	0	236	5	50	0	14.6968	1.91551	15.0315	1.13477	3378
8656	0	0	5	35	0	0	6.0586	33.2804	20.6695	1068
8603	0	32	5	4	0	4.40841	4.23745	2.66019	1.38843	1527
8421	0	0	5	43	0	0	4.69904	31.7122	19.2056	1377
7600	0	197	5	5	0	66.7338	10.4196	8.17655	0.299651	621
7026	0	8	5	16	0	3.64266	14.0056	35.1698	9.06936	462
6127	0	11	5	11	0	1.57415	4.40176	7.59918	3.91728	1470
5901	0	121	5	15	0	16.5393	4.20441	9.89793	0.86855	1539
5607	0	77	5	15	0	10.2067	4.07724	9.59856	1.2842	1587
35	0	0	5	2	0	0	23.1921	7.27977	16.2359	279
14559	0	6	6	7	0	0.715523	4.40176	4.02987	3.84148	1764
13884	0	3	6	9	0	0.713098	8.77367	10.3274	7.77748	885
13766	0	0	6	3	0	0	4.29939	1.68692	3.99316	1806
13621	0	0	6	4	0	0	9.84119	5.14843	8.49481	789
12112	0	3	6	24	0	0.496141	6.10432	19.1609	10.9229	1272
10908	0	0	6	6	0	0	5.21821	4.09487	5.65654	1488
9936	0	15	6	4	0	0.695648	1.71179	0.895527	1.70917	4536
6140	0	1033	6	151	0	389.437	13.9152	274.811	0.742716	558
4507	0	14	6	12	0	2.72694	7.18954	11.2836	4.33117	1080
14734	0	9	7	11	0	0.435837	2.08536	2.57155	2.7329	4344
14579	0	171	7	10	0	46.2963	11.6587	13.0699	0.553429	777
14233	0	193	7	13	0	22.8605	5.10068	7.43348	0.584629	1776
13770	0	1	7	4	0	0.237699	10.2359	4.58995	7.51929	885
13261	0	10	7	0	0	4.05325	17.4544	0	3.21387	519
12953	0	1	7	17	0	0.249542	10.7459	20.4792	14.7697	843
12775	0	5	7	4	0	0.554757	4.77786	2.14246	3.49165	1896
12131	0	5	7	19	0	1.99208	17.1568	36.5436	13.9527	528
130	0	7	7	1	0	1.33746	8.22781	0.922368	3.34091	1101
13893	0	1	8	4	0	0.142234	6.99995	2.74652	5.48328	1479
12655	0	118	8	45	0	14.7756	6.16246	27.2016	2.10807	1680
12237	0	123	8	30	0	54.2448	21.7043	63.8696	1.55701	477
8597	0	262	8	25	0	124.134	23.3174	57.1806	0.654053	444
1615	0	28	8	8	0	10.5559	18.5536	14.5595	2.79655	558
13302	0	1	9	59	0	0.128427	7.11053	36.5788	21.4663	1638
13209	0	113	9	8	0	16.8949	8.27793	5.77414	0.849546	1407
13197	0	26	9	29	0	4.81043	10.2437	25.9018	5.60103	1137
12962	0	0	9	0	0	0	19.1249	0	10.5624	609
14723	0	0	10	28	0	0	7.88615	17.3277	13.6069	1641
14626	0	57	10	6	0	20.497	22.1216	10.4157	1.5352	585
14573	0	352	10	48	0	119.819	20.9404	78.8759	0.835801	618
14154	0	21	10	29	0	2.71187	7.94424	18.0788	5.94732	1629
9210	0	13	10	15	0	2.03024	9.6074	11.3088	5.68606	1347
6607	0	14	10	16	0	2.27772	10.0086	12.5665	5.7449	1293
14689	0	38	11	23	0	5.98788	10.6631	17.496	3.77561	1335
12611	0	86	11	52	0	4.4703	3.51749	13.0485	2.86942	4047
6165	0	4	11	13	0	0.922648	15.6089	14.4757	10.9779	912
12650	0	6	13	8	0	0.633626	8.44554	4.07842	5.51482	1992
11621	0	0	13	46	0	0	13.1639	36.5526	25.8583	1278
10826	0	0	13	29	0	0	16.9421	29.6579	24.3	993
13303	0	11	14	31	0	1.5806	12.3754	21.5037	10.0204	1464
13213	0	9	14	96	0	1.25715	12.0303	64.7348	24.1822	1506
12135	0	4	14	89	0	0.728533	15.6863	78.2528	35.1614	1155
10279	0	37	15	35	0	2.93494	7.31966	13.4025	4.60435	2652
4533	0	0	15	44	0	0	13.9152	32.031	23.9731	1395
14191	0	17	16	17	0	2.59144	15.0042	12.5101	6.42813	1380
12741	0	12	16	30	0	3.09359	25.3748	37.3356	12.7043	816
8389	0	14	17	50	0	2.76535	20.6573	47.6773	14.7596	1065
7679	0	1	17	46	0	0.302247	31.6092	67.1182	43.7518	696
10036	0	4	18	27	0	0.640377	17.7276	20.867	15.3746	1314
9907	0	13	19	35	0	1.31351	11.8099	17.0718	9.31993	2082
9850	0	0	19	12	0	0	17.7789	8.81152	14.2952	1383
1600	0	28	19	3	0	5.20795	21.7402	2.69371	3.66733	1131
13434	0	112	20	40	0	22.6982	24.9348	39.134	2.67504	1038
12656	0	22	20	92	0	2.77958	15.5449	56.1132	15.411	1665
9834	0	35	20	33	0	5.55259	19.5191	25.2733	6.19554	1326
13425	0	0	24	52	0	0	27.9055	47.446	38.6758	1113
9835	0	27	25	54	0	2.12727	12.1172	20.5388	8.39681	2670
13128	0	2	26	30	0	0.48865	39.079	35.3842	30.7248	861
7676	0	0	28	79	0	0	45.2375	100.158	73.6978	801
1276	0	211	28	78	0	205.494	167.756	366.718	2.58549	216
13886	0	0	29	38	0	0	22.2199	22.8479	23.5339	1689
13891	0	3	30	19	0	0.376996	23.1921	11.5263	15.4474	1674
13115	0	2	31	13	0	0.206239	19.6655	6.4715	12.7534	2040
7025	0	39	31	70	0	9.94447	48.6274	86.166	11.4524	825
3576	0	345	31	22	0	143.147	79.1274	44.0663	0.862531	507
13199	0	5	32	33	0	0.780861	30.7437	24.8793	20.7213	1347
7862	0	32	32	31	0	2.93702	18.0679	13.7353	6.8469	2292
7678	0	7	32	60	0	2.77316	77.9882	114.749	40.7984	531
6606	0	7	32	45	0	0.85365	24.0068	26.492	18.3971	1725
1800	0	10	32	31	0	0.971209	19.119	14.5343	11.9996	2166
11149	0	0	34	90	0	0	30.5555	63.4705	48.013	1440
9844	0	2	36	32	0	0.839776	92.9904	64.864	56.2912	501
14580	0	46	38	28	0	6.31229	32.0786	18.5484	6.33123	1533
6094	0	169	38	71	0	47.2131	65.3073	95.7536	3.31336	753
12115	0	10	40	135	0	2.57799	63.4371	168.01	50.9934	816
13800	0	392	41	8	0	64.8291	41.7129	6.38696	0.749671	1272
10684	0	360	45	151	0	293.531	225.718	594.359	2.7817	258
5446	0	62	51	99	0	8.44178	42.7184	65.0726	10.5146	1545
13126	0	0	54	70	0	0	147.431	149.972	149.702	474
13205	0	608	55	60	0	88.6356	49.3253	42.2257	1.03217	1443
13201	0	100	56	35	0	18.5017	63.7384	31.2607	4.73128	1137
11	0	27	57	36	0	4.40296	57.1819	28.3403	13.669	1290
13114	0	0	60	90	0	0	40.8884	48.1293	45.5088	1899
8	0	84	60	53	0	10.9483	48.1084	33.3476	6.44532	1614
3213	0	6	63	1	0	0.383526	24.7734	0.308577	11.3622	3291
2961	0	0	65	43	0	0	56.8746	29.5251	44.1999	1479
13727	0	18	66	55	0	0.921974	20.7966	13.5997	12.4561	4107
13127	0	0	71	100	0	0	58.227	64.3553	62.2912	1578
9838	0	0	79	75	0	0	309.804	230.802	271.303	330
13120	0	5	83	101	0	1.06567	108.826	103.919	70.0484	987
13118	0	30	87	106	0	4.5337	80.8823	77.3318	24.5212	1392
5	0	496	88	30	0	69.4215	75.77	20.27	1.3727	1503
13901	0	8	92	508	0	2.01065	142.245	616.354	189.645	837
12059	0	21	94	91	0	4.03437	111.093	84.3954	32.7273	1095
12151	0	4	95	181	0	1.14018	166.587	249.066	133.003	738
11105	0	43	103	147	0	5.06759	74.6745	83.6317	22.6819	1785
14687	0	2	108	121	0	0.453859	150.771	132.555	116.277	927
13878	0	102	109	114	0	19.2786	126.737	104.016	10.9384	1113
14032	0	0	122	793	0	0	82.7475	422.072	253.41	1908
11148	0	6	122	233	0	1.05446	131.898	197.676	108.554	1197
11043	0	17	126	572	0	2.3937	109.142	388.81	113.788	1494
8995	0	2	129	209	0	0.0975261	38.6975	49.1992	42.8584	4314
8643	0	3	130	78	0	0.367127	97.868	46.0798	61.6561	1719
13746	0	2	137	277	0	0.364266	153.501	243.551	168.785	1155
13200	0	393	140	111	0	72.1405	158.095	98.3626	3.48605	1146
6	0	645	141	115	0	142.227	191.269	122.417	2.18881	954
9845	0	1	150	125	0	0.523293	482.879	315.773	317.305	402
12211	0	1	156	775	0	0.195324	187.449	730.765	419.17	1077
10823	0	0	156	57	0	0	114.251	32.7589	74.5052	1767
8641	0	0	156	128	0	0	165.749	106.722	137.235	1218
10869	0	1	168	144	0	0.19697	203.569	136.925	155.894	1068
9836	0	54	168	98	0	17.3695	332.434	152.174	25.1224	654
9846	0	5	179	118	0	0.842804	185.614	96.0194	99.7726	1248
7	0	380	179	106	0	130.618	378.508	175.892	4.19551	612
8386	0	6	195	311	0	1.66955	333.8	417.763	205.356	756
13739	0	17	198	128	0	2.16345	155.012	78.6373	56.5995	1653
11147	0	26	243	585	0	15.5825	895.927	1692.55	147.332	351
7974	0	825	254	793	0	516.518	978.29	2396.77	6.5129	336
14625	0	1142	285	114	0	32.6318	50.0982	15.7254	1.95842	7362
8479	0	8	291	242	0	1.59821	357.633	233.388	164.81	1053
14537	0	2	353	403	0	0.292782	317.901	284.8	263.741	1437
8640	0	16	390	325	0	4.65535	698.071	456.496	173.78	723
13203	0	3379	520	475	0	592.349	560.784	401.98	1.62323	1200
13737	0	163	624	376	0	31.0592	731.457	345.868	32.6483	1104
2963	0	19	746	1116	0	2.63823	637.235	748.072	299.103	1515
14808	1	5	0	0	0.217312	1.20483	0	0	0.584429	873
14778	1	0	0	0	0.0953815	0	0	0	0.95448	1989
14772	1	0	0	1	0.212208	0	0	1.13594	1.41756	894
14713	1	77	0	0	0.114148	9.7461	0	0	0.168631	1662
14703	1	0	0	0	0.526983	0	0	0	0.791458	360
14696	1	2	0	5	0.129586	0.287382	0	3.46833	2.26248	1464
14683	1	13	0	0	0.261314	3.76685	0	0	0.331776	726
14680	1	6	0	0	0.410636	2.732	0	0	0.388906	462
14663	1	0	0	0	0.18068	0	0	0	0.917145	1050
14651	1	2	0	0	0.313059	0.69427	0	0	0.665042	606
14601	1	2	0	0	0.0981955	0.217768	0	0	0.863571	1932
14596	1	5	0	0	0.402789	2.23316	0	0	0.431411	471
14587	1	0	0	0	0.608057	0	0	0	0.766854	312
14550	1	0	0	0	0.197003	0	0	0	0.910331	963
14541	1	0	0	0	0.226659	0	0	0	0.898207	837
14534	1	9	0	1	0.482732	4.81749	0	2.58404	0.627931	393
14529	1	0	0	0	0.117762	0	0	0	0.944393	1611
14517	1	1	0	0	0.179144	0.198644	0	0	0.841118	1059
14507	1	0	0	6	0.112323	0	0	3.60756	2.65469	1689
14489	1	0	0	0	0.164254	0	0	0	0.924106	1155
14481	1	0	0	0	0.290082	0	0	0	0.873331	654
14480	1	9	0	1	0.185994	1.85615	0	0.995615	0.741095	1020
14475	1	0	0	0	0.0808669	0	0	0	0.961138	2346
14471	1	0	0	0	0.101181	0	0	0	0.951846	1875
14444	1	2	0	0	0.114354	0.253603	0	0	0.84461	1659
14442	1	8	0	0	0.397723	3.52811	0	0	0.337505	477
14383	1	0	0	0	0.136879	0	0	0	0.935945	1386
14345	1	6	0	0	0.10333	0.687463	0	0	0.716642	1836
14334	1	1	0	2	0.559628	0.620542	0	5.99131	2.51286	339
14278	1	2	0	0	0.111531	0.247341	0	0	0.847863	1701
14263	1	0	0	0	0.172781	0	0	0	0.920479	1098
14236	1	0	0	0	0.554719	0	0	0	0.782865	342
14223	1	43	0	0	0.232492	11.0853	0	0	0.150174	816
14221	1	0	0	0	0.235962	0	0	0	0.894469	804
14219	1	2	0	0	0.321005	0.711891	0	0	0.659436	591
14192	1	0	0	0	0.186543	0	0	0	0.914686	1017
14189	1	140	0	0	0.13868	21.5285	0	0	0.0845053	1368
14127	1	2	0	1	0.171377	0.380061	0	0.917369	1.14342	1107
14120	1	0	0	0	0.122081	0	0	0	0.942471	1554
14056	1	1	0	0	0.522628	0.579515	0	0	0.644716	363
14054	1	1	0	0	0.371988	0.412478	0	0	0.718271	510
14050	1	0	0	1	0.144379	0	0	0.772852	1.29308	1314
14041	1	0	0	0	0.130387	0	0	0	0.938796	1455
14023	1	0	0	0	0.169085	0	0	0	0.922048	1122
14016	1	0	0	0	0.155376	0	0	0	0.927912	1221
14012	1	1	0	0	0.119542	0.132554	0	0	0.888061	1587
14011	1	29	0	1	0.108284	3.48205	0	0.579639	0.461446	1752
14004	1	0	0	0	0.0938248	0	0	0	0.95519	2022
14002	1	0	0	0	0.210093	0	0	0	0.904939	903
13991	1	1	0	2	0.0866273	0.0960565	0	0.927422	1.3412	2190
13986	1	2	0	0	0.128532	0.285046	0	0	0.828645	1476
13959	1	0	0	0	0.479075	0	0	0	0.806752	396
13904	1	10	0	3	0.123031	1.36423	0	1.97573	1.14007	1542
13871	1	1	0	0	0.0848831	0.0941225	0	0	0.91785	2235
13866	1	1	0	0	0.118645	0.13156	0	0	0.888808	1599
13849	1	4	0	0	0.11582	0.513709	0	0	0.760592	1638
13829	1	0	0	0	0.0743101	0	0	0	0.964176	2553
13827	1	0	0	0	0.160502	0	0	0	0.925711	1182
13826	1	2	0	0	0.261314	0.579515	0	0	0.70402	726
13825	1	0	0	0	0.154616	0	0	0	0.92824	1227
13817	1	4	0	0	0.439152	1.94781	0	0	0.455896	432
13816	1	0	0	0	0.189904	0	0	0	0.913282	999
13781	1	136	0	1	0.041824	6.3072	0	0.223882	0.266364	4536
13735	1	1	0	0	0.261314	0.289757	0	0	0.783984	726
13729	1	0	0	1	0.390358	0	0	2.08956	1.71086	486
13703	1	0	0	0	0.832078	0	0	0	0.706195	228
13700	1	0	0	0	0.0884447	0	0	0	0.95765	2145
13696	1	3	0	0	0.221112	0.735538	0	0	0.676441	858
13688	1	6	0	0	0.106104	0.705919	0	0	0.711232	1788
13637	1	38	0	1	0.247992	10.4494	0	1.32749	0.26206	765
13636	1	31	0	0	0.136289	4.68483	0	0	0.293207	1392
13635	1	0	0	1	0.122081	0	0	0.653493	1.25042	1554
13625	1	4	0	1	0.118423	0.525253	0	0.633912	0.996307	1602
13620	1	1	0	0	0.260238	0.288565	0	0	0.784682	729
13616	1	149	0	0	0.115609	19.1007	0	0	0.0942672	1641
13608	1	4	0	5	0.0704994	0.312692	0	1.8869	1.63096	2691
13598	1	1	0	0	0.168186	0.186493	0	0	0.849373	1128
13589	1	1	0	1	0.626118	0.69427	0	3.35158	1.61173	303
13564	1	0	0	0	0.357276	0	0	0	0.848437	531
13553	1	0	0	0	0.102993	0	0	0	0.951025	1842
13552	1	0	0	0	0.153118	0	0	0	0.928885	1239
13504	1	17	0	1	0.105573	1.99009	0	0.565124	0.626303	1797
13440	1	0	0	0	0.0966941	0	0	0	0.953883	1962
13413	1	24	0	0	0.145375	3.86876	0	0	0.33255	1305
13410	1	0	0	0	0.186543	0	0	0	0.914686	1017
13403	1	2	0	0	0.0868653	0.192641	0	0	0.877383	2184
13384	1	1	0	0	0.133979	0.148562	0	0	0.876217	1416
13369	1	0	0	1	0.231641	0	0	1.23996	1.45183	819
13363	1	0	0	0	0.195783	0	0	0	0.910837	969
13342	1	1	0	0	0.210093	0.232961	0	0	0.818648	903
13337	1	0	0	0	0.170913	0	0	0	0.921271	1110
13319	1	2	0	0	0.257065	0.570092	0	0	0.707425	738
13304	1	22	0	0	0.120683	2.94402	0	0	0.39489	1572
13295	1	0	0	0	0.127239	0	0	0	0.940186	1491
13270	1	3	0	0	0.12473	0.414919	0	0	0.787511	1521
13249	1	0	0	0	0.37867	0	0	0	0.840806	501
13215	1	2	0	0	0.40024	0.887611	0	0	0.6083	474
13214	1	1	0	0	0.273757	0.303555	0	0	0.776002	693
13189	1	64	0	4	0.221887	15.7465	0	4.75101	0.375715	855
13178	1	4	0	1	0.0818084	0.362853	0	0.437916	0.997241	2319
13152	1	2	0	0	0.221887	0.492079	0	0	0.736929	855
13146	1	0	0	0	0.421586	0	0	0	0.825905	450
13145	1	5	0	0	0.215095	1.19254	0	0	0.586918	882
13134	1	6	0	0	0.0978915	0.651281	0	0	0.727492	1938
13093	1	4	0	0	0.0846559	0.375482	0	0	0.812963	2241
13090	1	5	0	0	0.253968	1.40806	0	0	0.546146	747
13086	1	38	0	2	0.0495595	2.08825	0	0.530579	0.611574	3828
13070	1	1	0	0	0.263491	0.292172	0	0	0.782576	720
13069	1	0	0	0	0.158095	0	0	0	0.926743	1200
13026	1	0	0	0	0.0869848	0	0	0	0.95832	2181
13006	1	8	0	1	0.182242	1.61663	0	0.975531	0.783267	1041
13004	1	5	0	0	0.277359	1.53775	0	0	0.524232	684
12987	1	0	0	1	0.301133	0	0	1.61195	1.56964	630
12983	1	0	0	0	0.117543	0	0	0	0.944491	1614
12966	1	1	0	0	0.125722	0.139406	0	0	0.882952	1509
12963	1	2	0	0	0.100219	0.222254	0	0	0.861151	1893
12955	1	3	0	0	0.0945261	0.314445	0	0	0.83023	2007
12937	1	0	0	7	0.131199	0	0	4.91611	3.24517	1446
12895	1	8	0	0	0.694922	6.16451	0	0	0.225748	273
12888	1	12	0	2	0.241366	3.21166	0	2.58404	0.840641	786
12860	1	1	0	0	0.545155	0.604494	0	0	0.634992	348
12844	1	161	0	4	0.501888	89.5994	0	10.7463	0.138395	378
12843	1	35	0	0	0.161321	6.26083	0	0	0.237469	1176
12821	1	5	0	2	0.132297	0.733486	0	1.41636	1.19212	1434
12813	1	0	0	0	0.156143	0	0	0	0.927582	1215
12807	1	5	0	0	0.118202	0.655339	0	0	0.7211	1605
12805	1	6	0	0	0.210793	1.40243	0	0	0.553523	900
12783	1	0	0	0	0.210793	0	0	0	0.904653	900
12779	1	0	0	0	0.215829	0	0	0	0.902597	879
12768	1	0	0	0	0.15653	0	0	0	0.927416	1212
12757	1	6	0	1	0.290082	1.92994	0	1.55279	0.841889	654
12752	1	1	0	1	0.148446	0.164604	0	0.794622	1.2082	1278
12717	1	0	0	1	0.264594	0	0	1.41636	1.5086	717
12716	1	0	0	0	0.0581231	0	0	0	0.971759	3264
12698	1	2	0	0	0.0971397	0.215426	0	0	0.86484	1953
12680	1	9	0	1	0.130657	1.30391	0	0.699399	0.785951	1452
12674	1	0	0	0	0.283578	0	0	0	0.875818	669
12588	1	19	0	6	0.0540495	1.13872	0	1.73594	1.17013	3510
12587	1	18	0	3	0.102826	2.05233	0	1.65126	0.878731	1845
12586	1	0	0	0	0.694922	0	0	0	0.742136	273
12583	1	1	0	0	0.442223	0.490359	0	0	0.681993	429
12486	1	0	0	0	0.832078	0	0	0	0.706195	228
12420	1	70	0	0	0.132574	10.2903	0	0	0.160993	1431
12419	1	186	0	0	0.112124	23.1251	0	0	0.079248	1692
12393	1	2	0	0	0.464985	1.0312	0	0	0.572053	408
12340	1	1	0	0	0.190476	0.211209	0	0	0.832749	996
12336	1	0	0	0	0.108843	0	0	0	0.948387	1743
12330	1	1	0	0	0.535915	0.594248	0	0	0.638944	354
12326	1	1	0	0	0.248968	0.276068	0	0	0.792068	762
12316	1	2	0	0	0.105749	0.234519	0	0	0.854603	1794
12311	1	2	0	0	0.240448	0.533242	0	0	0.721061	789
12309	1	0	0	0	0.790474	0	0	0	0.716724	240
12291	1	1	0	0	0.4517	0.500866	0	0	0.677377	420
12279	1	0	0	0	0.302574	0	0	0	0.868593	627
12277	1	0	0	4	0.169085	0	0	3.62042	2.59115	1122
12275	1	4	0	0	0.471925	2.09317	0	0	0.438107	402
12233	1	1	0	0	0.0873452	0.0968526	0	0	0.915668	2172
12216	1	7	0	1	0.0755531	0.586438	0	0.404431	0.903245	2511
12186	1	1	0	0	0.277359	0.307549	0	0	0.773722	684
12183	1	0	0	1	0.106641	0	0	0.570842	1.22035	1779
12155	1	1876	0	4	0.124484	258.952	0	2.66543	0.01787	1524
12140	1	0	0	0	0.0980433	0	0	0	0.953269	1935
12132	1	1	0	0	0.182242	0.202079	0	0	0.838813	1041
12130	1	41	0	1	0.117325	5.3339	0	0.628032	0.352698	1617
12100	1	2	0	0	0.277359	0.615099	0	0	0.691453	684
12081	1	9	0	0	0.304029	3.03409	0	0	0.374664	624
12056	1	1	0	0	0.0912524	0.101185	0	0	0.912227	2079
12030	1	0	0	0	0.286144	0	0	0	0.874835	663
12029	1	2	0	0	0.147065	0.326145	0	0	0.808666	1290
12026	1	1	0	0	0.165544	0.183564	0	0	0.851387	1146
12018	1	244	0	0	0.130119	35.2049	0	0	0.053569	1458
12014	1	0	0	0	0.407987	0	0	0	0.830569	465
11987	1	0	0	0	0.0481996	0	0	0	0.976467	3936
11946	1	0	0	0	0.269098	0	0	0	0.881408	705
11941	1	0	0	0	0.632379	0	0	0	0.759769	300
11939	1	0	0	1	0.18068	0	0	0.967169	1.36066	1050
11936	1	0	0	0	0.156918	0	0	0	0.927249	1209
11882	1	3	0	0	0.149146	0.496141	0	0	0.756062	1272
11881	1	9	0	0	0.10847	1.08249	0	0	0.626771	1749
11878	1	1	0	0	0.254992	0.282747	0	0	0.788103	744
11871	1	0	0	0	0.790474	0	0	0	0.716724	240
11861	1	0	0	0	0.230795	0	0	0	0.896541	822
11860	1	0	0	0	0.136879	0	0	0	0.935945	1386
11851	1	0	0	0	0.131472	0	0	0	0.938319	1443
11811	1	34	0	3	0.107915	4.06847	0	1.73298	0.604396	1758
11798	1	1	0	0	0.355269	0.39394	0	0	0.727482	534
11779	1	0	0	0	0.353285	0	0	0	0.849876	537
11757	1	4	0	2	0.374189	1.65968	0	4.00603	1.4889	507
11751	1	0	0	0	0.448496	0	0	0	0.816828	423
11742	1	0	0	0	0.439152	0	0	0	0.819957	432
11739	1	0	0	0	0.11582	0	0	0	0.94526	1638
11738	1	0	0	0	0.349381	0	0	0	0.851288	543
11734	1	0	0	0	0.125472	0	0	0	0.940967	1512
11732	1	0	0	6	0.182242	0	0	5.85318	3.59868	1041
11722	1	0	0	0	0.821272	0	0	0	0.7089	231
11709	1	4	0	1	0.490217	2.1743	0	2.6241	0.991335	387
11706	1	91	0	0	0.125224	12.6357	0	0	0.135493	1515
11695	1	4	0	1	0.155758	0.69085	0	0.833766	0.995489	1218
11693	1	15	0	0	0.535915	8.91372	0	0	0.174678	354
11690	1	0	0	0	0.281057	0	0	0	0.876786	675
11656	1	0	0	0	0.193981	0	0	0	0.911585	978
11644	1	0	0	0	0.108656	0	0	0	0.948471	1746
11599	1	5	0	0	0.121145	0.67166	0	0	0.716126	1566
11584	1	0	0	0	0.185448	0	0	0	0.915144	1023
11578	1	9	0	0	0.235085	2.34606	0	0	0.436572	807
11568	1	21	0	0	0.154616	3.60036	0	0	0.347525	1227
11546	1	4	0	1	0.235962	1.04659	0	1.26309	0.994073	804
11445	1	0	0	0	0.215095	0	0	0	0.902896	882
11443	1	0	0	0	0.215095	0	0	0	0.902896	882
11412	1	0	0	0	0.564624	0	0	0	0.779841	336
11410	1	0	0	0	0.154616	0	0	0	0.92824	1227
11404	1	26	0	0	0.397723	11.4664	0	0	0.144258	477
11371	1	2	0	1	0.0923181	0.204734	0	0.494174	1.08582	2055
11356	1	1	0	0	0.130927	0.145179	0	0	0.878694	1449
11332	1	10	0	1	0.104526	1.15903	0	0.559519	0.784273	1815
11327	1	6	0	2	0.211498	1.40712	0	2.26428	1.17843	897
11300	1	1	0	0	0.179144	0.198644	0	0	0.841118	1059
11267	1	0	0	0	0.40024	0	0	0	0.83325	474
11253	1	0	0	0	0.11582	0	0	0	0.94526	1638
11200	1	0	0	0	0.168186	0	0	0	0.92243	1128
11156	1	0	0	0	0.124976	0	0	0	0.941187	1518
11153	1	0	0	0	0.345562	0	0	0	0.852674	549
11122	1	0	0	0	0.135996	0	0	0	0.936332	1395
11107	1	6	0	0	0.290082	1.92994	0	0	0.473931	654
11038	1	0	0	0	0.272577	0	0	0	0.880058	696
11037	1	0	0	0	0.131199	0	0	0	0.938439	1446
10911	1	0	0	0	0.302574	0	0	0	0.868593	627
10889	1	0	0	0	0.251944	0	0	0	0.888122	753
10878	1	0	0	3	0.257065	0	0	4.12816	2.7151	738
10877	1	3	0	2	0.197619	0.657387	0	2.11568	1.44157	960
10867	1	0	0	0	0.202686	0	0	0	0.907982	936
10857	1	2	0	0	0.371988	0.824956	0	0	0.625597	510
10845	1	1	0	0	0.454949	0.50447	0	0	0.675808	417
10843	1	0	0	0	0.0782648	0	0	0	0.962341	2424
10836	1	0	0	0	0.0921836	0	0	0	0.955939	2058
10804	1	6	0	0	0.193388	1.28663	0	0	0.57471	981
10796	1	3	0	0	0.181718	0.604494	0	0	0.71782	1044
10783	1	2	0	0	0.202686	0.449495	0	0	0.754096	936
10751	1	2	0	0	0.130657	0.289757	0	0	0.826305	1452
10748	1	3	0	1	0.217312	0.7229	0	1.16326	1.07586	873
10738	1	0	0	0	0.131472	0	0	0	0.938319	1443
10719	1	0	0	0	0.832078	0	0	0	0.706195	228
10715	1	11	0	0	0.162565	1.98286	0	0	0.482459	1167
10703	1	30	0	1	0.149146	4.96141	0	0.798371	0.393552	1272
10696	1	0	0	0	0.319383	0	0	0	0.862298	594
10632	1	0	0	0	0.104181	0	0	0	0.950489	1821
10541	1	5	0	0	0.454949	2.52235	0	0	0.401825	417
10504	1	8	0	1	0.296892	2.63366	0	1.58924	0.72796	639
10502	1	2	0	0	0.501888	1.11304	0	0	0.553262	378
10501	1	1	0	0	0.212208	0.235306	0	0	0.817156	894
10475	1	59	0	0	0.424416	27.7661	0	0	0.0662459	447
10469	1	10	0	2	0.458246	5.08125	0	4.90593	0.915967	414
10423	1	1	0	0	0.461591	0.511834	0	0	0.672625	411
10367	1	1	0	0	0.117325	0.130095	0	0	0.889909	1617
10273	1	0	0	0	0.100219	0	0	0	0.952282	1893
10264	1	78	0	5	0.237737	20.5619	0	6.36295	0.366802	798
10250	1	2	0	0	0.0475473	0.105446	0	0	0.928939	3990
10248	1	0	0	0	0.119769	0	0	0	0.943499	1584
10242	1	0	0	8	0.258114	0	0	11.0534	5.78065	735
10228	1	12	0	0	0.174209	2.31806	0	0	0.445209	1089
10215	1	1	0	0	0.238634	0.264609	0	0	0.798964	795
10202	1	1	0	0	0.133695	0.148248	0	0	0.876446	1419
10187	1	3110	0	0	0.18877	650.977	0	0	0.00306201	1005
10178	1	2	0	0	0.355269	0.787879	0	0	0.636305	534
10156	1	2	0	0	0.0928604	0.205936	0	0	0.87002	2043
10134	1	138	0	1	0.130387	19.952	0	0.697957	0.122177	1455
10125	1	9	0	0	0.153864	1.5355	0	0	0.542099	1233
10093	1	8	0	1	0.591009	5.24271	0	3.16364	0.659155	321
10073	1	0	0	1	0.0461254	0	0	0.246907	1.09813	4113
10025	1	0	0	15	0.177635	0	0	14.263	7.46821	1068
9977	1	2	0	0	0.321005	0.711891	0	0	0.659436	591
9975	1	0	0	0	0.916492	0	0	0	0.685755	207
9968	1	6	0	0	0.448496	2.98388	0	0	0.368163	423
9963	1	3	0	1	0.313059	1.04141	0	1.67579	1.09579	606
9942	1	9	0	1	0.248968	2.48461	0	1.33271	0.704058	762
9934	1	4	0	0	0.591009	2.62136	0	0	0.383703	321
9899	1	1	0	1	0.116033	0.128663	0	0.621118	1.16769	1635
9881	1	76	0	0	0.535915	45.1629	0	0	0.0419298	354
9877	1	15	0	0	0.19163	3.18733	0	0	0.371819	990
9855	1	1	0	0	0.182769	0.202663	0	0	0.838423	1038
9799	1	1	0	0	0.105397	0.116869	0	0	0.899983	1800
9789	1	1	0	0	0.136583	0.15145	0	0	0.874113	1389
9773	1	5	0	0	0.41332	2.29154	0	0	0.425092	459
9763	1	0	0	0	0.132574	0	0	0	0.937834	1431
9743	1	0	0	0	0.421586	0	0	0	0.825905	450
9713	1	0	0	0	0.509983	0	0	0	0.796818	372
9675	1	6	0	0	0.138074	0.918619	0	0	0.654302	1374
9633	1	0	0	1	0.212208	0	0	1.13594	1.41756	894
9595	1	1	0	1	0.0788503	0.087433	0	0.422081	1.11808	2406
9576	1	0	0	0	0.178638	0	0	0	0.918005	1062
9572	1	0	0	0	0.194578	0	0	0	0.911337	975
9504	1	1	0	1	0.461591	0.511834	0	2.47087	1.50361	411
9385	1	26	0	0	0.16774	4.83595	0	0	0.285564	1131
9334	1	2	0	0	0.13868	0.307549	0	0	0.817585	1368
9149	1	1	0	0	0.19163	0.212489	0	0	0.831906	990
9123	1	1	0	0	0.158491	0.175743	0	0	0.856812	1197
9122	1	1	0	0	0.187094	0.207459	0	0	0.835229	1014
9119	1	0	0	0	0.332831	0	0	0	0.857327	570
9111	1	0	0	0	0.439152	0	0	0	0.819957	432
9108	1	1	0	0	0.522628	0.579515	0	0	0.644716	363
9101	1	36	0	0	0.146384	5.84344	0	0	0.250318	1296
9079	1	9	0	0	0.43019	4.29314	0	0	0.297472	441
8832	1	1	0	0	0.193981	0.215096	0	0	0.830193	978
8831	1	0	0	0	0.139291	0	0	0	0.934889	1362
8823	1	0	0	0	0.726873	0	0	0	0.733441	261
8807	1	2	0	1	0.188208	0.417389	0	1.00747	1.15423	1008
8801	1	12	0	0	0.230795	3.071	0	0	0.37723	822
8793	1	3	0	1	0.259172	0.862147	0	1.38733	1.08522	732
8764	1	0	0	0	0.113533	0	0	0	0.946283	1671
8763	1	0	0	1	0.0873452	0	0	0.467554	1.18215	2172
8762	1	1	0	0	0.215095	0.238508	0	0	0.815128	882
8759	1	1	0	1	0.351322	0.389563	0	1.88061	1.41582	540
8750	1	0	0	0	0.236846	0	0	0	0.894116	801
8747	1	0	0	0	0.0835376	0	0	0	0.959906	2271
8739	1	0	0	0	0.145041	0	0	0	0.932383	1308
8719	1	0	0	0	0.392782	0	0	0	0.835847	483
8717	1	109	0	0	0.177137	21.4096	0	0	0.0847935	1071
8711	1	17	0	36	0.154995	2.92172	0	29.8685	6.27738	1224
8658	1	0	0	0	0.186543	0	0	0	0.914686	1017
8648	1	2	0	0	0.355269	0.787879	0	0	0.636305	534
8626	1	17	0	1	0.134836	2.54171	0	0.721768	0.582004	1407
8625	1	1	0	0	0.0466013	0.0516737	0	0	0.953164	4071
8617	1	6	0	0	0.564624	3.7565	0	0	0.3164	336
8611	1	14	0	2	0.215829	3.3505	0	2.31064	0.774413	879
8573	1	4	0	0	0.0676342	0.299984	0	0	0.844731	2805
8570	1	1	0	0	0.165979	0.184045	0	0	0.851055	1143
8568	1	3	0	4	0.278581	0.926713	0	5.96492	2.48493	681
8563	1	0	0	0	0.535915	0	0	0	0.78867	354
8562	1	1	0	0	0.243223	0.269697	0	0	0.795887	780
8522	1	372	0	0	0.843172	347.802	0	0	0.00570378	225
8512	1	1	0	0	0.365537	0.405325	0	0	0.721797	519
8500	1	0	0	1	0.177635	0	0	0.950868	1.35508	1068
8495	1	1	0	1	0.095815	0.106244	0	0.512893	1.14116	1980
8483	1	1	0	0	0.139907	0.155136	0	0	0.871444	1356
8477	1	2	0	0	0.596584	1.32304	0	0	0.510253	318
8470	1	0	0	0	0.0889422	0	0	0	0.957422	2133
8468	1	0	0	0	0.170453	0	0	0	0.921467	1113
8432	1	14	0	3	0.219576	3.40867	0	3.52614	0.981857	864
8403	1	6	0	0	0.143072	0.951873	0	0	0.646215	1326
8396	1	1	0	0	0.142428	0.157931	0	0	0.86943	1332
8390	1	0	0	1	0.0978915	0	0	0.524008	1.20312	1938
8383	1	0	0	2	0.121846	0	0	1.30447	1.55735	1557
8378	1	2	0	0	0.0871046	0.193172	0	0	0.877087	2178
8377	1	3	0	0	0.069799	0.23219	0	0	0.868814	2718
8318	1	0	0	0	0.278581	0	0	0	0.877739	681
8312	1	0	0	0	0.843172	0	0	0	0.70344	225
8306	1	4	0	0	0.161734	0.717353	0	0	0.694665	1173
8264	1	2	0	1	0.111139	0.246472	0	0.594919	1.10066	1707
8258	1	1	0	0	0.146724	0.162694	0	0	0.866019	1293
8229	1	3	0	0	0.702644	2.33738	0	0	0.396824	270
8184	1	4	0	0	0.143723	0.637466	0	0	0.719117	1320
8127	1	3	0	0	0.296892	0.987624	0	0	0.608918	639
8096	1	2	0	0	0.290082	0.643314	0	0	0.681803	654
7977	1	0	0	0	0.288758	0	0	0	0.873837	657
7952	1	2	0	0	0.486446	1.07879	0	0	0.560973	390
7890	1	0	0	0	0.475473	0	0	0	0.807926	399
7860	1	0	0	0	0.149499	0	0	0	0.93045	1269
7851	1	15	0	0	0.18765	3.12113	0	0	0.376735	1011
7838	1	48	0	0	0.288758	15.369	0	0	0.113264	657
7837	1	21	0	0	0.276148	6.43034	0	0	0.229714	687
7835	1	12	0	0	0.177137	2.35702	0	0	0.441097	1071
7809	1	0	0	0	0.104353	0	0	0	0.950411	1818
7800	1	1	0	0	0.283578	0.314445	0	0	0.769816	669
7773	1	2	0	0	0.92997	2.06239	0	0	0.400612	204
7771	1	3	0	1	0.780715	2.59708	0	4.17913	1.14901	243
7767	1	0	0	0	0.694922	0	0	0	0.742136	273
7762	1	1	0	0	0.509983	0.565494	0	0	0.650306	372
7760	1	4	0	0	0.334592	1.48405	0	0	0.523747	567
7759	1	2	0	0	0.210793	0.467475	0	0	0.746751	900
7737	1	1	0	1	0.468429	0.519417	0	2.50748	1.5086	405
7716	1	5	0	0	0.266827	1.47935	0	0	0.533877	711
7693	1	23	0	3	0.253968	6.47707	0	4.07842	0.696186	747
7690	1	1	0	1	0.292768	0.324636	0	1.56717	1.36287	648
7682	1	18	0	11	0.162984	3.25305	0	9.59691	2.14122	1164
7636	1	1	0	0	0.274948	0.304875	0	0	0.775247	690
7633	1	0	0	0	0.218062	0	0	0	0.901688	870
7631	1	115	0	0	0.427283	54.4861	0	0	0.0351411	444
7597	1	0	0	0	0.410636	0	0	0	0.829657	462
7596	1	33	0	0	0.106641	3.9022	0	0	0.332843	1779
7586	1	1	0	0	0.263491	0.292172	0	0	0.782576	720
7581	1	1	0	2	0.10333	0.114577	0	1.10624	1.40053	1836
7573	1	0	0	0	0.752833	0	0	0	0.726524	252
7529	1	0	0	0	0.20012	0	0	0	0.909041	948
7451	1	1	0	0	0.126223	0.139963	0	0	0.88254	1503
7402	1	5	0	0	0.223456	1.23889	0	0	0.577643	849
7359	1	0	0	0	0.43019	0	0	0	0.822981	441
7317	1	2	0	0	0.22585	0.500866	0	0	0.733483	840
7307	1	1	0	0	0.132021	0.146391	0	0	0.877804	1437
7141	1	27	0	2	0.287445	8.60579	0	3.07736	0.466102	660
7138	1	0	0	0	0.235962	0	0	0	0.894469	804
7123	1	1	0	0	0.353285	0.391739	0	0	0.728591	537
7050	1	0	0	0	0.585536	0	0	0	0.773534	324
7013	1	10	0	2	0.282312	3.13041	0	3.0224	0.927888	672
7006	1	1	0	0	0.341827	0.379034	0	0	0.735062	555
6841	1	0	0	0	0.332831	0	0	0	0.857327	570
6826	1	1	0	3	0.174209	0.193172	0	2.7976	2.02654	1089
6758	1	11	0	0	0.331089	4.0384	0	0	0.313997	573
6727	1	2	0	0	0.31619	0.701213	0	0	0.662822	600
6718	1	0	0	0	0.38326	0	0	0	0.839187	495
6625	1	5	0	1	0.272577	1.51123	0	1.45909	0.914182	696
6619	1	0	0	0	0.217312	0	0	0	0.901993	873
6594	1	0	0	0	0.177635	0	0	0	0.918428	1068
6586	1	1	0	0	0.416039	0.461324	0	0	0.695081	456
6508	1	0	0	0	0.424416	0	0	0	0.824941	447
6500	1	1	0	0	0.30698	0.340395	0	0	0.755465	618
6499	1	1	0	0	0.265706	0.294627	0	0	0.781148	714
6381	1	0	0	0	0.149499	0	0	0	0.93045	1269
6289	1	0	0	1	0.331089	0	0	1.7723	1.61826	573
6205	1	0	0	0	0.295504	0	0	0	0.871268	642
6198	1	2	0	0	0.219576	0.486953	0	0	0.738954	864
6179	1	3	0	0	0.150209	0.499677	0	0	0.75475	1263
6177	1	162	0	1	0.109598	19.6874	0	0.586671	0.118671	1731
6161	1	9	0	0	0.0995873	0.993845	0	0	0.646531	1905
6128	1	0	0	0	0.143072	0	0	0	0.93324	1326
6112	1	24	0	2	0.186543	4.96434	0	1.9971	0.558967	1017
6065	1	0	0	0	0.602266	0	0	0	0.768561	315
6050	1	2	0	0	0.158889	0.352368	0	0	0.796414	1194
6029	1	2	0	0	0.100219	0.222254	0	0	0.861151	1893
6028	1	0	0	0	0.106461	0	0	0	0.94946	1782
6016	1	0	0	0	0.17231	0	0	0	0.920679	1101
5999	1	0	0	0	0.231641	0	0	0	0.896202	819
5961	1	0	0	11	0.234215	0	0	13.7911	7.06786	810
5956	1	1	0	0	0.125972	0.139684	0	0	0.882747	1506
5934	1	22	0	0	0.13868	3.38304	0	0	0.362206	1368
5917	1	4	0	0	0.090211	0.400121	0	0	0.803106	2103
5908	1	0	0	0	0.286144	0	0	0	0.874835	663
5899	1	0	0	0	0.194578	0	0	0	0.911337	975
5885	1	0	0	0	0.142749	0	0	0	0.93338	1329
5858	1	1	0	0	0.365537	0.405325	0	0	0.721797	519
5702	1	3	0	0	0.197003	0.655339	0	0	0.701178	963
5696	1	39	0	0	0.216568	9.36551	0	0	0.172681	876
5668	1	1	0	0	0.454949	0.50447	0	0	0.675808	417
5660	1	0	0	0	0.0920494	0	0	0	0.956	2061
5655	1	1	0	0	0.313059	0.347135	0	0	0.751825	606
5652	1	0	0	0	0.376416	0	0	0	0.841603	504
5640	1	0	0	0	0.509983	0	0	0	0.796818	372
5619	1	0	0	0	0.359306	0	0	0	0.847707	528
5572	1	0	0	0	0.0885685	0	0	0	0.957594	2142
5560	1	1	0	0	0.123996	0.137493	0	0	0.884373	1530
5559	1	1	0	0	0.259172	0.287382	0	0	0.785375	732
5557	1	0	0	0	0.288758	0	0	0	0.873837	657
5535	1	0	0	0	0.336372	0	0	0	0.856028	564
5530	1	0	0	0	0.0921836	0	0	0	0.955939	2058
5521	1	0	0	0	0.461591	0	0	0	0.812483	411
5490	1	5	0	0	0.163829	0.908307	0	0	0.651013	1158
5471	1	0	0	0	0.188208	0	0	0	0.91399	1008
5460	1	1	0	0	0.209397	0.23219	0	0	0.819139	906
5412	1	0	0	0	0.204653	0	0	0	0.907172	927
5410	1	0	0	0	0.554719	0	0	0	0.782865	342
5380	1	0	0	1	0.535915	0	0	2.86872	1.91991	354
5377	1	4	0	2	0.531411	2.35702	0	5.68923	1.57294	357
5365	1	0	0	0	0.471925	0	0	0	0.809086	402
5358	1	0	0	0	0.250944	0	0	0	0.888516	756
5352	1	0	0	0	0.264594	0	0	0	0.883161	717
5345	1	3	0	0	0.169994	0.565494	0	0	0.731131	1116
5334	1	0	0	0	0.0543281	0	0	0	0.973554	3492
5302	1	10	0	2	0.118423	1.31313	0	1.26782	0.952287	1602
5299	1	2	0	0	0.251944	0.558735	0	0	0.711572	753
5208	1	6	0	0	0.167296	1.11304	0	0	0.609694	1134
5204	1	0	0	0	0.37867	0	0	0	0.840806	501
5179	1	1	0	0	0.0794446	0.0880921	0	0	0.922706	2388
5140	1	0	0	0	0.365537	0	0	0	0.845474	519
5058	1	3	0	0	0.771194	2.56541	0	0	0.37477	246
5046	1	0	0	0	0.608057	0	0	0	0.766854	312
4985	1	1	0	0	0.479075	0.531222	0	0	0.664386	396
4729	1	5	0	3	0.313059	1.73568	0	5.02736	1.73569	606
4714	1	0	0	0	0.153118	0	0	0	0.928885	1239
4691	1	1	0	0	0.254992	0.282747	0	0	0.788103	744
4658	1	1	0	2	0.111926	0.124108	0	1.19826	1.43033	1695
4625	1	0	0	0	0.365537	0	0	0	0.845474	519
4623	1	0	0	0	0.138984	0	0	0	0.935023	1365
4622	1	0	0	0	0.61998	0	0	0	0.763365	306
4587	1	13	0	1	0.269098	3.87905	0	1.44046	0.559594	705
4578	1	1	0	0	0.291419	0.32314	0	0	0.764947	651
4522	1	0	0	0	0.0924531	0	0	0	0.955816	2052
4494	1	4	0	0	0.259172	1.14953	0	0	0.586734	732
4446	1	3	0	1	0.119542	0.397663	0	0.639904	1.04874	1587
4373	1	0	0	1	0.392782	0	0	2.10254	1.71455	483
4348	1	1	0	0	0.23335	0.25875	0	0	0.802536	813
4293	1	0	0	1	0.531411	0	0	2.84461	1.9138	357
4291	1	1	0	0	0.416039	0.461324	0	0	0.695081	456
4265	1	0	0	0	0.448496	0	0	0	0.816828	423
4138	1	0	0	0	0.433137	0	0	0	0.821984	438
4051	1	0	0	0	0.535915	0	0	0	0.78867	354
3971	1	0	0	0	0.158491	0	0	0	0.926573	1197
3941	1	1	0	0	0.0488701	0.0541895	0	0	0.950995	3882
3912	1	10	0	1	0.218062	2.41798	0	1.16727	0.683185	870
3821	1	1	0	0	0.234215	0.259708	0	0	0.801949	810
3808	1	2	0	0	0.296892	0.658416	0	0	0.676749	639
3766	1	1	0	0	0.155758	0.172713	0	0	0.858933	1218
3716	1	23	0	1	0.133413	3.40251	0	0.714154	0.49028	1422
3590	1	3	0	0	0.718613	2.3905	0	0	0.391458	264
3538	1	3	0	1	0.735325	2.44609	0	3.93615	1.14566	258
3514	1	3	0	0	0.569711	1.89517	0	0	0.44794	333
3405	1	0	0	0	0.240448	0	0	0	0.892678	789
3365	1	1	0	1	0.158889	0.176184	0	0.850525	1.22074	1194
3357	1	16	0	1	0.134263	2.38204	0	0.718703	0.601975	1413
3356	1	4	0	0	0.163829	0.726645	0	0	0.691928	1158
3346	1	2	0	0	0.144379	0.320188	0	0	0.811501	1314
3304	1	0	0	0	0.260238	0	0	0	0.884862	729
3146	1	0	0	0	0.111531	0	0	0	0.94718	1701
3141	1	5	0	0	0.0620588	0.344069	0	0	0.831211	3057
3126	1	4	0	0	0.178638	0.792331	0	0	0.673181	1062
3082	1	0	0	0	0.0980433	0	0	0	0.953269	1935
3073	1	0	0	0	0.0650596	0	0	0	0.968495	2916
3071	1	0	0	0	0.0559133	0	0	0	0.972804	3393
3068	1	1	0	0	0.18068	0.200347	0	0	0.839974	1050
3054	1	0	0	0	0.223456	0	0	0	0.899501	849
3012	1	58	0	0	0.249952	16.0752	0	0	0.109139	759
3005	1	3	0	1	0.866273	2.8817	0	4.63711	1.15469	219
2883	1	0	0	0	0.146384	0	0	0	0.9318	1296
2851	1	0	0	0	0.299706	0	0	0	0.869676	633
2839	1	0	0	0	0.204653	0	0	0	0.907172	927
2605	1	2	0	0	0.526983	1.16869	0	0	0.541174	360
2564	1	1	0	0	0.407987	0.452395	0	0	0.699207	465
2362	1	14	0	2	0.0995873	1.54598	0	1.06617	0.841068	1905
2297	1	0	0	0	0.658728	0	0	0	0.752239	288
2296	1	8	0	0	0.355269	3.15152	0	0	0.363188	534
2293	1	0	0	0	0.843172	0	0	0	0.70344	225
2292	1	0	0	0	0.302574	0	0	0	0.868593	627
2280	1	1	0	0	0.471925	0.523293	0	0	0.667731	402
2185	1	0	0	0	0.357276	0	0	0	0.848437	531
2094	1	3	0	0	0.299706	0.996985	0	0	0.606669	633
2039	1	1	0	0	0.374189	0.414919	0	0	0.717075	507
2023	1	3	0	0	0.367662	1.22305	0	0	0.556993	516
1877	1	15	0	0	0.324297	5.39394	0	0	0.259126	585
1831	1	7	0	0	0.531411	4.12478	0	0	0.300472	357
1763	1	0	0	1	0.0919156	0	0	0.492019	1.19126	2064
1725	1	9	0	0	0.40024	3.99425	0	0	0.312769	474
1714	1	0	0	0	0.0738761	0	0	0	0.964378	2568
1694	1	5	0	0	0.135996	0.753992	0	0	0.692044	1395
1679	1	0	0	0	0.131746	0	0	0	0.938198	1440
1667	1	12	0	0	0.189904	2.52689	0	0	0.424017	999
1644	1	0	0	0	0.158491	0	0	0	0.926573	1197
1639	1	0	0	0	0.153118	0	0	0	0.928885	1239
1588	1	0	0	0	0.140842	0	0	0	0.934212	1347
1567	1	0	0	0	0.645285	0	0	0	0.756062	294
1499	1	0	0	0	0.11582	0	0	0	0.94526	1638
1494	1	0	0	0	0.752833	0	0	0	0.726524	252
1476	1	4	0	2	0.221112	0.980717	0	2.3672	1.36397	858
1426	1	4	0	0	0.380951	1.68967	0	0	0.491326	498
1414	1	2	0	2	0.371988	0.824956	0	3.98246	1.87131	510
1408	1	1	0	0	0.390358	0.432847	0	0	0.708415	486
1346	1	1	0	0	0.445338	0.493812	0	0	0.680469	426
1096	1	4	0	0	0.486446	2.15758	0	0	0.430661	390
1076	1	1	0	0	0.166855	0.185017	0	0	0.850387	1137
809	1	1	0	1	0.57489	0.637466	0	3.07736	1.58057	330
805	1	0	0	0	0.148795	0	0	0	0.930754	1275
780	1	0	0	0	0.163829	0	0	0	0.924288	1158
773	1	1	0	2	0.585536	0.649271	0	6.26869	2.55616	324
612	1	1	0	0	0.260238	0.288565	0	0	0.784682	729
554	1	4	0	0	0.580165	2.57326	0	0	0.388092	327
499	1	1	0	1	0.0751937	0.0833784	0	0.402508	1.11301	2523
475	1	1	0	0	0.0613365	0.0680129	0	0	0.939254	3093
474	1	1	0	0	0.283578	0.314445	0	0	0.769816	669
467	1	3	0	0	0.410636	1.366	0	0	0.529572	462
382	1	2	0	1	0.454949	1.00894	0	2.43532	1.28044	417
369	1	0	0	0	0.0807636	0	0	0	0.961186	2349
363	1	1	0	0	0.339989	0.376996	0	0	0.73611	558
345	1	0	0	0	0.189335	0	0	0	0.913519	1002
339	1	10	0	0	0.421586	4.67475	0	0	0.281836	450
261	1	8	0	0	0.0883211	0.783478	0	0	0.696428	2148
219	1	2	0	0	0.215095	0.477015	0	0	0.742912	882
200	1	0	0	1	0.371988	0	0	1.99123	1.68265	510
194	1	0	0	0	0.129057	0	0	0	0.939383	1470
184	1	0	0	0	0.237737	0	0	0	0.89376	798
155	1	3	0	0	0.265706	0.883882	0	0	0.635004	714
151	1	7	0	3	0.545155	4.23146	0	8.75455	1.58701	348
147	1	45	0	2	0.119996	5.98759	0	1.28466	0.405135	1581
103	1	0	0	0	0.317779	0	0	0	0.862895	597
97	1	3	0	0	0.369812	1.2302	0	0	0.555554	513
24	1	1	0	0	0.14571	0.16157	0	0	0.866822	1302
14582	1	41	1	7	0.385597	17.5303	2.63032	14.4486	0.957971	492
14335	1	6	1	0	0.117981	0.78494	0.804799	0	0.966199	1608
14258	1	3	1	0	0.349381	1.16223	2.38327	0	1.24822	543
14254	1	0	1	1	0.369812	0	2.52264	1.97959	2.74377	513
13970	1	31	1	6	0.092997	3.19671	0.634371	2.98685	1.06267	2040
13966	1	2	1	6	0.133695	0.296496	0.911992	4.29398	2.96519	1419
13809	1	3	1	0	0.317779	1.0571	2.1677	0	1.23492	597
13763	1	200	1	8	0.15165	33.6313	1.03447	6.49418	0.26629	1251
13685	1	3	1	3	0.234215	0.779125	1.59767	3.76121	2.4421	810
13644	1	0	1	3	0.258114	0	1.7607	4.14501	3.50102	735
13586	1	0	1	1	0.178135	0	1.21513	0.953547	1.91388	1065
13415	1	2	1	0	0.209397	0.464379	1.42838	0	1.28223	906
13151	1	12	1	1	0.0861552	1.1464	0.5877	0.461184	0.943182	2202
13138	1	1	1	10	0.0590457	0.0654727	0.402775	3.16068	2.61869	3213
12968	1	1	1	0	0.105573	0.117064	0.720154	0	1.22384	1797
12886	1	0	1	0	0.273757	0	1.86741	0	1.70089	693
12667	1	38	1	3	0.237737	10.0173	1.6217	3.81777	0.607053	798
12648	1	0	1	0	0.228296	0	1.5573	0	1.59642	831
12599	1	13	1	12	0.135704	1.95617	0.925691	8.71697	2.84531	1398
12331	1	0	1	5	0.139907	0	0.954363	3.74457	3.13048	1356
12292	1	22	1	3	0.123996	3.02484	0.845828	1.99123	0.939447	1530
12243	1	122	1	9	0.0623034	8.42837	0.424997	3.00156	0.517274	3045
12225	1	87	1	1	0.102493	9.88744	0.699144	0.548637	0.270876	1851
12020	1	3	1	3	0.126984	0.422417	0.866209	2.03921	1.92415	1494
12019	1	19	1	4	0.112724	2.37487	0.768934	2.41361	1.15486	1683
11952	1	39	1	4	0.179144	7.74711	1.22202	3.8358	0.711025	1059
11781	1	0	1	1	0.197619	0	1.34804	1.05784	2.00484	960
11636	1	0	1	0	0.110556	0	0.754147	0	1.30494	1716
11376	1	0	1	1	0.123753	0	0.844172	0.662444	1.65114	1533
11349	1	4	1	1	0.215095	0.954031	1.46725	1.15139	1.45739	882
11297	1	0	1	0	0.17469	0	1.19164	0	1.46763	1086
11208	1	1	1	1	0.314617	0.348862	2.14613	1.68413	2.18896	603
11097	1	2	1	0	0.134263	0.297755	0.915864	0	1.19895	1413
11085	1	1	1	2	0.843172	0.93495	5.75163	9.02691	4.44097	225
10876	1	0	1	0	0.122317	0	0.834376	0	1.33551	1551
10837	1	14	1	8	0.192213	2.98388	1.31116	8.23123	2.22994	987
10240	1	51	1	5	0.133132	7.52881	0.908152	3.56325	0.669783	1425
10001	1	1370	1	8	0.184906	280.895	1.26132	7.91834	0.0394929	1026
9982	1	66	1	6	0.120683	8.83207	0.823229	3.87606	0.611653	1572
9970	1	3	1	3	0.109219	0.363323	0.74503	1.75393	1.81957	1737
9921	1	0	1	0	0.355269	0	2.42344	0	1.8781	534
9809	1	4	1	0	0.0810743	0.359596	0.553041	0	1.04604	2340
9667	1	36	1	2	0.225046	8.98351	1.53513	2.40932	0.530349	843
9641	1	1	1	1	0.197003	0.218446	1.34384	1.05455	1.82094	963
9619	1	2	1	0	0.124976	0.277159	0.852514	0	1.18749	1518
9590	1	14	1	0	0.153864	2.38856	1.04957	0	0.671353	1233
9484	1	1	1	0	0.0911209	0.101039	0.621574	0	1.19589	2082
9224	1	25	1	0	0.157701	4.37165	1.07574	0	0.471064	1203
9155	1	2	1	0	0.108284	0.240141	0.738651	0	1.16616	1752
8904	1	1	1	0	0.332831	0.369059	2.27038	0	1.58052	570
8901	1	0	1	3	0.305497	0	2.08392	4.90593	3.89931	621
8880	1	6	1	0	0.23335	1.5525	1.59178	0	0.948738	813
8817	1	5	1	6	0.242291	1.34332	1.65277	7.78182	3.18902	783
8798	1	13	1	2	0.281057	4.05145	1.91721	3.00897	1.09375	675
8784	1	635	1	0	0.832078	585.882	5.67595	0	0.0130385	228
8761	1	2	1	2	0.164682	0.365215	1.12336	1.76307	1.93148	1152
8687	1	166	1	10	0.135996	25.0325	0.927682	7.27977	0.375708	1395
8402	1	38	1	0	0.122792	5.174	0.837616	0	0.388886	1545
8380	1	1	1	0	0.0587713	0.0651685	0.400903	0	1.1304	3228
8279	1	12	1	0	0.173255	2.30536	1.18184	0	0.710453	1095
7984	1	14	1	1	0.240448	3.73269	1.6402	1.28711	0.82491	789
7864	1	127	1	0	0.227475	32.0338	1.5517	0	0.103665	834
7831	1	120	1	0	0.213642	28.4275	1.45734	0	0.112833	888
7827	1	22	1	0	0.407987	9.9527	2.78305	0	0.386956	465
7825	1	6	1	1	0.137474	0.914625	0.937766	0.735889	1.20365	1380
6587	1	2	1	3	0.158491	0.351485	1.08113	2.54518	2.24158	1197
6240	1	1	1	0	0.259172	0.287382	1.76792	0	1.47961	732
6137	1	14	1	4	0.139907	2.1719	0.954363	2.99566	1.37994	1356
5939	1	8	1	2	0.0343871	0.305041	0.234569	0.368145	1.11254	5517
5558	1	0	1	0	0.192799	0	1.31516	0	1.51184	984
5555	1	1	1	0	0.0751937	0.0833784	0.512928	0	1.16416	2523
5452	1	2	1	1	0.218816	0.485268	1.49264	1.17131	1.72478	867
5427	1	2	1	2	0.118645	0.263119	0.809329	1.2702	1.71282	1599
4637	1	3	1	1	0.120224	0.399931	0.820099	0.643553	1.37438	1578
4631	1	0	1	0	0.108656	0	0.741189	0	1.29997	1746
4628	1	0	1	4	0.569711	0	3.88624	12.1985	7.03766	333
3676	1	2	1	0	0.29413	0.652291	2.00638	0	1.35975	645
3402	1	0	1	0	0.188208	0	1.28385	0	1.5007	1008
3013	1	3	1	1	0.174209	0.579515	1.18835	0.932532	1.49648	1089
2958	1	8	1	2	0.140529	1.2466	0.958605	1.50449	1.31766	1350
1764	1	13	1	7	0.20012	2.88474	1.3651	7.49862	2.13649	948
1595	1	19	1	1	0.158491	3.33911	1.08113	0.848394	0.714771	1197
1198	1	3	1	0	0.296892	0.987624	2.02522	0	1.22551	639
913	1	1	1	1	0.203337	0.22547	1.38705	1.08845	1.84267	933
195	1	17	1	4	0.205318	3.87033	1.40056	4.39622	1.28328	924
46	1	0	1	0	0.0495207	0	0.337801	0	1.14066	3831
14043	1	3	2	0	0.102993	0.342612	1.40512	0	1.39234	1842
13967	1	4	2	6	0.102659	0.455333	1.40056	3.29717	2.61835	1848
13876	1	3	2	2	0.156918	0.521995	2.1408	1.67995	2.1728	1209
13778	1	447	2	1	0.137474	68.1396	1.87553	0.735889	0.0656177	1380
13252	1	0	2	17	0.270248	0	3.68694	24.5925	13.3375	702
12825	1	0	2	5	0.119542	0	1.6309	3.19952	3.22259	1587
12501	1	0	2	9	0.188208	0	2.56769	9.06721	6.23108	1008
12463	1	6	2	8	0.761903	5.06901	10.3945	32.6274	5.74925	249
12038	1	111	2	20	0.196391	24.1722	2.67933	21.0254	0.974823	966
11531	1	2	2	2	0.15653	0.347135	2.13551	1.67579	2.32112	1212
10056	1	15	2	12	0.18765	3.12113	2.56007	12.0537	3.1295	1011
10017	1	35	2	19	0.0975894	3.78741	1.3314	9.92542	2.25264	1944
9199	1	21	2	3	0.780715	18.1796	10.6512	12.5374	1.20173	243
8685	1	6	2	4	0.171377	1.14018	2.33806	3.66948	2.41806	1107
8652	1	34	2	24	0.30698	11.5734	4.18808	39.438	3.28708	618
8630	1	17	2	7	0.274948	5.18288	3.75106	10.3025	2.15257	690
8613	1	0	2	12	0.226659	0	3.09227	14.5595	8.82569	837
8214	1	25	2	2	0.347461	9.63204	4.74035	3.71988	0.873178	546
7822	1	3	2	5	0.240448	0.799862	3.2804	6.43553	3.85353	789
7718	1	21	2	3	0.518344	12.0701	7.07167	8.324	1.19243	366
7687	1	12	2	11	0.105046	1.39777	1.43313	6.18538	2.74594	1806
6502	1	1	2	0	0.526983	0.584344	7.18954	0	2.95357	360
6082	1	20	2	14	0.0888173	1.9697	1.21172	6.65608	2.43138	2136
4695	1	47	2	23	0.116033	6.04716	1.58302	14.2857	2.18894	1635
3942	1	76	2	17	0.215095	18.1266	2.9345	19.5737	1.20482	882
2832	1	11	2	3	0.133132	1.62386	1.8163	2.13795	1.58485	1425
1777	1	0	2	0	0.189335	0	2.58307	0	2.09336	1002
225	1	0	2	10	0.109788	0	1.49782	5.87689	4.44344	1728
14558	1	7	3	4	0.119769	0.929638	2.45098	2.56446	2.30059	1584
14467	1	3	3	0	0.244162	0.812216	4.99659	0	2.28918	777
14232	1	38	3	10	0.0909898	3.83397	1.86204	4.87064	1.47388	2085
14089	1	4	3	18	0.094385	0.418634	1.93152	9.09428	5.18332	2010
13646	1	0	3	7	0.131746	0	2.69608	4.93659	4.51868	1440
13418	1	17	3	11	0.0493276	0.929845	1.00945	2.90452	1.98511	3846
13394	1	2	3	9	0.156143	0.346278	3.19535	7.52243	5.08219	1215
13153	1	10	3	3	0.0638122	0.707581	1.30587	1.02475	1.56261	2973
12124	1	2	3	8	0.135996	0.301597	2.78305	5.82381	4.35137	1395
11417	1	1	3	4	0.124976	0.13858	2.55754	2.67596	3.19564	1518
10838	1	2	3	2	0.407987	0.904791	8.34914	4.36786	4.4425	465
10223	1	3	3	4	0.112925	0.37565	2.31092	2.41792	2.7039	1680
9895	1	223	3	19	0.143723	35.5387	2.94117	14.6174	0.519038	1320
8666	1	53	3	0	0.554719	32.6002	11.3519	0	0.379801	342
2171	1	9	3	10	0.40024	3.99425	8.19061	21.4246	4.94414	474
909	1	20	3	3	0.311517	6.9085	6.37496	5.0026	1.45093	609
3	1	5	3	4	0.163829	0.908307	3.35263	3.50787	2.88415	1158
14727	1	0	4	25	0.109598	0	2.99045	14.6668	9.318	1731
14675	1	7	4	15	0.163406	1.26834	4.45863	13.1205	5.70529	1161
14314	1	35	4	12	0.234215	9.08979	6.3907	15.0449	2.06955	810
14231	1	2	4	88	0.0880751	0.195324	2.40319	41.4886	20.098	2154
13776	1	1	4	35	0.204653	0.22693	5.58411	38.3425	18.8875	927
12592	1	718	4	2	0.283578	225.772	7.73762	3.03596	0.0560109	669
12148	1	2	4	21	0.112724	0.249987	3.07574	12.6715	7.51137	1683
11622	1	0	4	50	0.194578	0	5.3092	52.0783	27.061	975
11330	1	0	4	22	0.260238	0	7.10078	30.6469	17.5856	729
11298	1	3	4	18	0.152014	0.505682	4.14781	14.647	7.82438	1248
10782	1	7	4	20	0.169085	1.31243	4.61361	18.1021	7.09912	1122
10112	1	23	4	16	0.164254	4.18906	4.48179	14.0679	3.23448	1155
10084	1	5	4	3	0.201395	1.11658	5.49519	3.23416	3.2337	942
9583	1	9	4	5	0.116675	1.16438	3.18356	3.12278	2.53161	1626
8440	1	2	4	0	0.238634	0.529217	6.51128	0	3.07505	795
8395	1	3	4	4	0.039376	0.130986	1.0744	0.843111	1.805	4818
509	1	0	4	1	0.51413	0	14.0284	2.75211	7.46997	369
173	1	26	4	1	0.11646	3.35756	3.1777	0.623405	1.05975	1629
91	1	302	4	8	0.0788503	26.4048	2.15148	3.37665	0.264297	2406
78	1	14	4	7	0.125224	1.94396	3.41681	4.69221	2.48429	1515
13964	1	24	5	5	0.113942	3.03227	3.88624	3.04963	1.7364	1665
13797	1	1637	5	2	0.23335	423.574	7.9589	2.49822	0.0292553	813
12952	1	16	5	9	0.0935472	1.65968	3.19062	4.50678	2.58375	2028
12921	1	289	5	7	0.239538	76.7615	8.16993	8.97562	0.242345	792
12710	1	49	5	8	0.117981	6.41034	4.02399	5.05238	1.29877	1608
12273	1	1	5	0	0.118868	0.131807	4.05425	0	2.68997	1596
12154	1	2515	5	49	0.113127	315.483	3.85843	29.6725	0.111875	1677
11714	1	2	5	51	0.118645	0.263119	4.04664	32.3902	16.138	1599
11403	1	24	5	6	0.0454295	1.20899	1.54947	1.45909	1.539	4176
8453	1	19	5	29	0.0767451	1.61687	2.61755	11.9135	4.47558	2472
7622	1	41	5	16	0.475473	21.6163	16.217	40.7229	2.44647	399
6164	1	6	5	27	0.0936858	0.6233	3.19535	13.5404	6.89577	2025
2739	1	97	5	10	0.387963	41.7286	13.2323	20.7674	0.816013	489
14725	1	0	6	4	0.200755	0	8.21661	4.29853	6.59553	945
14505	1	11	6	14	0.130927	1.59696	5.35866	9.81186	4.60596	1449
13185	1	78	6	12	0.0539113	4.6628	2.20651	3.46301	1.14186	3519
9828	1	163	6	35	0.264594	47.8233	10.8294	49.5725	1.24585	717
8368	1	32	6	38	0.123031	4.36553	5.03547	25.026	4.94123	1542
6166	1	45	6	12	0.162984	8.13262	6.6707	10.4694	1.85905	1164
13772	1	0	7	10	0.131199	0	6.26474	7.02301	7.17331	1446
9700	1	17	7	6	0.170913	3.22179	8.16109	5.48934	2.90215	1110
8580	1	2	7	4	0.0563116	0.124882	2.68887	1.20573	2.70247	3369
7572	1	67	7	17	0.134263	9.97479	6.41105	12.218	1.7036	1413
5628	1	3	7	0	0.116891	0.388843	5.58152	0	3.02567	1623
2931	1	10	7	9	0.505903	5.6097	24.1568	24.3727	6.22621	375
14141	1	6	8	2	0.16774	1.11599	9.15379	1.7958	3.94356	1131
12967	1	47	8	4	0.0905988	4.72163	4.94409	1.93988	1.30412	2094
11713	1	0	8	45	0.114978	0	6.2745	27.6962	17.0076	1650
10809	1	2	8	34	0.108284	0.240141	5.90921	19.7077	11.7598	1752
10258	1	2	8	6	0.168634	0.37398	9.20261	5.41615	6.53609	1125
10052	1	1	8	27	0.130387	0.14458	7.11542	18.8448	12.2904	1455
7547	1	6	8	8	0.148446	0.987624	8.10089	6.35698	5.24793	1278
5499	1	1	8	3	0.123753	0.137224	6.75338	1.98733	4.75047	1533
12808	1	15	9	46	0.119996	1.99586	7.36689	29.5473	9.45469	1581
12318	1	12	9	7	0.175174	2.3309	10.7544	6.56389	4.28717	1083
4232	1	2	9	101	0.106821	0.236896	6.55802	57.7524	28.2928	1776
213	1	72	9	22	0.0923181	7.37041	5.66766	10.8718	1.95921	2055
14539	1	6	10	14	0.390358	2.59708	26.6279	29.2539	11.6055	486
9711	1	1	10	12	0.166416	0.18453	11.3519	10.6898	10.2264	1140
14039	1	5	11	5	0.123271	0.683443	9.2497	3.29931	5.18364	1539
9865	1	28	11	10	0.144709	4.4929	10.8583	7.7462	3.10421	1311
12746	1	44	12	17	0.18068	8.81525	14.7899	16.4419	3.02219	1050
6608	1	13	12	15	0.125472	1.80868	10.2708	10.0747	5.67986	1512
5104	1	2	12	58	0.0820207	0.181897	6.71396	25.465	15.0973	2313
14735	1	82	13	3	0.145375	13.2183	12.8916	2.33455	1.12123	1305
14688	1	0	13	25	0.387963	0	34.4039	51.9186	36.9865	489
8629	1	1083	13	161	0.117762	141.418	10.4429	101.49	0.793759	1611
2	1	10	13	9	0.109408	1.21317	9.70214	5.2709	5.10839	1734
12461	1	1	14	25	0.168634	0.18699	16.1046	22.5673	17.2658	1125
11699	1	0	14	66	0.161321	0	15.4061	56.9939	34.4234	1176
10745	1	2	14	19	0.112124	0.248657	10.7078	11.4037	10.2134	1692
14546	1	0	16	58	0.179144	0	19.5523	55.6191	35.4136	1059
10924	1	3	16	37	0.165979	0.552136	18.1154	32.8736	19.4947	1143
12670	1	4	17	46	0.279814	1.24108	32.4483	68.9001	29.3529	678
12373	1	0	17	69	0.40024	0	46.4135	147.83	81.7599	474
8524	1	4	17	7	0.220341	0.9773	25.5517	8.25632	11.1982	861
5620	1	0	17	2	0.301133	0	34.9206	3.2239	17.4455	630
727	1	451	17	32	0.224248	112.144	26.0047	38.4124	0.580729	846
13065	1	12	19	117	0.110363	1.46851	14.3038	69.1197	23.8688	1719
9937	1	287	19	105	0.0885685	28.186	11.4791	49.7808	2.08954	2142
8442	1	4	19	11	0.253968	1.12645	32.9159	14.9542	14.7527	747
6614	1	128	20	68	0.168186	23.8711	22.9453	61.2197	3.30904	1128
5621	1	88	25	84	0.121145	11.8212	20.6596	54.4727	5.53223	1566
4659	1	0	25	8	0.078168	0	13.3304	3.34743	8.98765	2427
11354	1	1	27	3	0.843172	0.93495	155.294	13.5404	45.2167	225
5153	1	512	27	83	0.152381	86.5111	28.0652	67.7018	1.10268	1245
12743	1	0	28	35	0.196391	0	37.5106	36.7945	34.7411	966
8443	1	3	28	13	0.143397	0.477015	27.3887	9.97873	15.0234	1323
8276	1	71	28	5	0.218062	17.1676	41.6497	5.83636	2.55271	870
3137	1	2	31	36	0.149146	0.330761	31.539	28.7413	25.114	1272
3084	1	8	34	201	0.0804554	0.713703	18.6599	86.5653	38.3748	2358
29	1	7	34	12	0.0969907	0.752836	22.4949	6.23023	10.7814	1956
14538	1	1	35	31	0.30698	0.340395	73.2914	50.9407	47.682	618
9830	1	8	37	61	0.121145	1.07466	30.5762	39.5576	22.5714	1566
349	1	4	39	54	0.349381	1.54964	92.9476	100.992	50.2534	543
10038	1	14	41	62	0.0758249	1.1771	21.2065	25.1649	14.8702	2502
350	1	6	48	54	0.223456	1.48667	73.1656	64.5918	37.6692	849
4	1	955	57	40	0.211498	223.966	82.2348	45.2855	0.572649	897
11119	1	0	67	47	0.121611	0	55.5806	30.596	41.5612	1560
11117	1	30	68	87	0.343684	11.4328	159.42	160.056	23.3351	552
13281	1	140	76	96	0.138984	21.5758	72.0534	71.4217	6.13437	1365
13204	1	433	81	77	0.0645944	31.0138	35.6906	26.6243	1.94432	2937
12174	1	14	87	19	0.0878305	1.36347	52.1241	8.93288	18.2705	2160
13129	1	200	93	83	0.270248	59.9327	171.443	120.069	4.71862	702
9847	1	0	94	49	0.106282	0	68.1495	27.8772	46.5402	1785
6747	1	17	97	201	0.115609	2.17927	76.4956	124.388	47.2385	1641
11114	1	4	116	99	0.106821	0.473792	84.5256	56.6088	55.4653	1776
9	1	640	120	78	0.247023	175.303	202.206	103.14	1.73103	768
13657	1	88	127	111	0.152749	14.905	132.329	90.7597	13.1957	1242
8439	1	100	144	55	0.135413	15.0153	133.014	39.8672	10.1968	1401
8420	1	47	154	170	0.117325	6.11447	123.249	106.765	28.1852	1617
9837	1	5	159	53	0.121611	0.674243	131.9	34.5019	60.2328	1560
13799	1	3847	161	85	0.196391	837.753	215.686	89.358	0.365551	966
10	1	793	166	136	0.0695687	61.1729	78.7764	50.646	2.07807	2727
14667	1	8	203	1311	0.152749	1.355	211.518	1071.95	366.464	1242
211	1	194	361	191	0.290082	62.4015	714.336	296.584	15.6577	654
9849	1	23	543	283	0.105397	2.68798	390.392	159.663	115.17	1800
14795	2	4	0	1	0.357276	0.792331	0	0.956241	0.938606	1062
14792	2	25	0	0	0.203993	2.82747	0	0	0.397499	1860
14783	2	14	0	0	0.473692	3.67677	0	0	0.325179	801
14695	2	0	0	0	0.785564	0	0	0	0.717987	483
14691	2	2	0	1	0.207337	0.229906	0	0.554933	1.04829	1830
14608	2	1	0	0	0.503888	0.279368	0	0	0.718583	753
14600	2	1	0	0	0.315401	0.174866	0	0	0.803127	1203
14542	2	0	0	0	1.00378	0	0	0	0.665828	378
14524	2	0	0	0	0.357276	0	0	0	0.848437	1062
14520	2	3	0	1	0.22585	0.37565	0	0.604481	1.00115	1680
14493	2	3	0	0	0.198238	0.329724	0	0	0.791151	1914
14483	2	2	0	0	1.27753	1.41659	0	0	0.426064	297
14472	2	4	0	0	0.19134	0.424334	0	0	0.764621	1983
14465	2	3	0	0	0.516228	0.858628	0	0	0.592618	735
14427	2	2	0	0	1.40529	1.55825	0	0	0.402938	270
14364	2	1	0	0	0.211498	0.11726	0	0	0.858827	1794
14309	2	0	0	0	0.518344	0	0	0	0.794173	732
14300	2	62	0	0	0.212564	7.30675	0	0	0.210099	1785
14256	2	1	0	0	0.325131	0.18026	0	0	0.798279	1167
14252	2	0	0	0	0.529188	0	0	0	0.790768	717
14207	2	0	0	0	0.743976	0	0	0	0.728869	510
14206	2	0	0	14	0.376416	0	0	14.1045	6.77682	1008
14195	2	9	0	0	0.309232	1.54301	0	0	0.519178	1227
14125	2	0	0	0	0.236403	0	0	0	0.894293	1605
14055	2	0	0	0	0.222669	0	0	0	0.899819	1704
14026	2	2	0	0	0.291419	0.32314	0	0	0.764947	1302
14025	2	0	0	0	0.170223	0	0	0	0.921564	2229
14003	2	0	0	0	0.254992	0	0	0	0.886921	1488
14001	2	1	0	1	0.37754	0.209317	0	1.01048	1.16376	1005
13947	2	0	0	0	0.518344	0	0	0	0.794173	732
13907	2	1	0	0	0.395237	0.219129	0	0	0.765004	960
13862	2	17	0	1	0.236846	2.23233	0	0.633912	0.589351	1602
13859	2	0	0	0	0.290082	0	0	0	0.873331	1308
13845	2	1	0	0	0.714553	0.396165	0	0	0.642938	531
13842	2	0	0	0	0.349381	0	0	0	0.851288	1086
13824	2	0	0	0	1.62149	0	0	0	0.55226	234
13815	2	0	0	0	0.492124	0	0	0	0.802528	771
13767	2	1	0	3	0.387963	0.215096	0	3.11511	1.96504	978
13742	2	5	0	1	0.368734	1.02218	0	0.986907	0.880857	1029
13706	2	0	0	0	0.665662	0	0	0	0.750283	570
13672	2	0	0	28	0.153864	0	0	11.5307	6.28207	2466
13568	2	0	0	0	0.12424	0	0	0	0.941513	3054
13560	2	0	0	0	0.325131	0	0	0	0.860167	1167
13534	2	1	0	0	0.409307	0.22693	0	0	0.758657	927
13528	2	1	0	0	0.988093	0.547822	0	0	0.565624	384
13508	2	12	0	4	0.342753	2.28037	0	3.66948	1.22633	1107
13474	2	0	0	0	0.950946	0	0	0	0.677749	399
13443	2	0	0	0	0.440682	0	0	0	0.819443	861
13411	2	0	0	0	0.293447	0	0	0	0.87205	1293
13405	2	1	0	0	0.520477	0.288565	0	0	0.711987	729
13378	2	0	0	0	0.499905	0	0	0	0.800031	759
13370	2	1	0	0	0.243691	0.135108	0	0	0.84076	1557
13300	2	2	0	1	0.248479	0.275526	0	0.665047	1.05588	1527
13293	2	15	0	0	0.279814	2.32703	0	0	0.434136	1356
13264	2	0	0	1	0.632379	0	0	1.69255	1.40274	600
13254	2	0	0	0	0.253459	0	0	0	0.887525	1497
13175	2	0	0	0	0.456592	0	0	0	0.814136	831
13170	2	0	0	0	0.482732	0	0	0	0.805564	786
13157	2	0	0	0	0.170913	0	0	0	0.921271	2220
13144	2	0	0	0	0.375299	0	0	0	0.841999	1011
13132	2	2	0	0	0.331089	0.367127	0	0	0.741231	1146
13107	2	1	0	1	0.433137	0.240141	0	1.15928	1.1818	876
13059	2	1	0	0	0.208706	0.115712	0	0	0.860431	1818
13022	2	3	0	0	0.484582	0.805992	0	0	0.607797	783
13003	2	0	0	0	0.569711	0	0	0	0.778298	666
12993	2	0	0	0	0.395237	0	0	0	0.83499	960
12905	2	14	0	1	0.785564	6.0975	0	2.10254	0.461838	483
12899	2	0	0	1	0.275547	0	0	0.737493	1.203	1377
12863	2	175	0	0	0.204653	19.8563	0	0	0.0906577	1854
12851	2	70	0	0	0.258642	10.0378	0	0	0.162649	1467
12838	2	0	0	0	0.218062	0	0	0	0.901688	1740
12788	2	0	0	0	0.227884	0	0	0	0.897713	1665
12776	2	1	0	0	0.313059	0.173568	0	0	0.804303	1212
12770	2	0	0	0	0.240448	0	0	0	0.892678	1578
12703	2	0	0	0	0.247992	0	0	0	0.889683	1530
12666	2	1	0	0	0.417412	0.231423	0	0	0.755049	909
12606	2	18	0	0	0.161116	1.60788	0	0	0.530646	2355
12582	2	1	0	0	0.343684	0.190547	0	0	0.789194	1104
12505	2	0	0	0	0.306237	0	0	0	0.867214	1239
12487	2	3	0	1	0.567156	0.943336	0	1.51798	1.00213	669
12483	2	17	0	1	0.445338	4.1974	0	1.19193	0.480515	852
12473	2	7	0	0	0.236846	0.919193	0	0	0.633706	1602
12467	2	9	0	1	0.392782	1.95991	0	1.05127	0.701007	966
12455	2	1	0	0	0.217687	0.120691	0	0	0.855294	1743
12443	2	9	0	1	0.168186	0.839217	0	0.450145	0.814705	2256
12418	2	2	0	0	0.374189	0.414919	0	0	0.717075	1014
12414	2	3	0	0	0.445338	0.740718	0	0	0.627736	852
12377	2	0	0	0	0.623034	0	0	0	0.762476	609
12375	2	10	0	2	0.669184	3.71012	0	3.58211	0.875034	567
12295	2	4	0	1	0.220341	0.48865	0	0.589737	0.955978	1722
12255	2	1	0	0	0.471925	0.261647	0	0	0.731644	804
12245	2	13	0	0	1.30387	9.3977	0	0	0.157461	291
12242	2	0	0	1	0.203665	0	0	0.545103	1.15494	1863
12227	2	27	0	3	0.499905	7.4833	0	4.01394	0.602406	759
12215	2	12	0	5	0.0886306	0.589667	0	1.18609	1.18959	4281
12204	2	98	0	2	0.204653	11.1196	0	1.0955	0.232321	1854
12197	2	0	0	0	0.284215	0	0	0	0.875574	1335
12168	2	17	0	0	0.486446	4.58485	0	0	0.282833	780
12139	2	0	0	0	0.380951	0	0	0	0.84	996
12108	2	7	0	0	0.501888	1.94781	0	0	0.449468	756
12096	2	1	0	0	0.183564	0.101773	0	0	0.875144	2067
12042	2	19	0	13	0.239085	2.51853	0	8.31875	2.16889	1587
11989	2	2	0	0	0.324297	0.359596	0	0	0.745186	1170
11970	2	18	0	0	0.710539	7.09092	0	0	0.204051	534
11960	2	1	0	4	0.229956	0.127493	0	2.46188	1.89267	1650
11958	2	0	0	0	0.305497	0	0	0	0.867492	1242
11893	2	15	0	0	0.248479	2.06644	0	0	0.463508	1527
11888	2	1	0	0	0.480897	0.266621	0	0	0.72793	789
11857	2	0	0	0	0.212922	0	0	0	0.903782	1782
11833	2	0	0	0	0.292768	0	0	0	0.872308	1296
11827	2	0	0	1	0.11582	0	0	0.30999	1.09177	3276
11807	2	0	0	13	0.33548	0	0	11.6727	5.85436	1131
11794	2	0	0	2	0.15949	0	0	0.853743	1.32149	2379
11789	2	0	0	0	0.376416	0	0	0	0.841603	1008
11715	2	2	0	0	0.524796	0.581919	0	0	0.643767	723
11694	2	3	0	3	0.972891	1.61818	0	7.81175	2.13714	390
11663	2	14	0	0	0.292092	2.2672	0	0	0.438665	1299
11658	2	4	0	0	0.318579	0.706512	0	0	0.661137	1191
11655	2	3	0	1	0.207337	0.344859	0	0.554933	1.00107	1830
11630	2	3	0	1	0.17469	0.290558	0	0.467554	1.00094	2172
11613	2	0	0	0	0.710539	0	0	0	0.737861	534
11591	2	0	0	0	0.229123	0	0	0	0.897214	1656
11586	2	0	0	0	1.50567	0	0	0	0.570505	252
11585	2	24	0	1	0.972891	12.9455	0	2.60392	0.289221	390
11529	2	4	0	2	0.473692	1.05051	0	2.53565	1.287	801
11442	2	1	0	0	0.266827	0.147935	0	0	0.828239	1422
11392	2	1	0	0	0.380951	0.211209	0	0	0.771557	996
11380	2	0	0	0	0.872247	0	0	0	0.696319	435
11368	2	1	0	1	0.190763	0.105764	0	0.510572	1.0932	1989
11350	2	0	0	0	0.662177	0	0	0	0.751265	573
11287	2	15	0	3	0.215461	1.79186	0	1.73003	0.930805	1761
11202	2	0	0	0	0.29759	0	0	0	0.870477	1275
11182	2	0	0	1	1.09979	0	0	2.94356	1.5948	345
11064	2	1	0	0	0.795446	0.441014	0	0	0.617959	477
10844	2	0	0	0	0.336372	0	0	0	0.856028	1128
10795	2	3	0	0	0.655315	1.08997	0	0	0.534005	579
10794	2	0	0	0	0.181198	0	0	0	0.916928	2094
10757	2	1	0	0	0.448496	0.248657	0	0	0.741523	846
10755	2	4	0	0	0.903399	2.00347	0	0	0.407592	420
10685	2	5	0	0	0.821272	2.27666	0	0	0.392316	462
10629	2	3	0	1	0.239992	0.399172	0	0.642332	1.0012	1581
10535	2	0	0	0	0.602266	0	0	0	0.768561	630
10526	2	0	0	0	0.691125	0	0	0	0.743184	549
10499	2	1	0	0	0.691125	0.383176	0	0	0.650554	549
10468	2	0	0	0	0.562115	0	0	0	0.780605	675
10414	2	0	0	0	0.790474	0	0	0	0.716724	480
10393	2	791	0	0	0.866273	379.904	0	0	0.00522507	438
10316	2	3	0	1	0.448496	0.745971	0	1.20039	1.00185	846
10253	2	11	0	3	0.219576	1.33912	0	1.76307	1.05743	1728
10252	2	0	0	0	0.33548	0	0	0	0.856355	1131
10245	2	0	0	0	0.0856883	0	0	0	0.958916	4428
10221	2	0	0	0	0.427283	0	0	0	0.823966	888
10214	2	6690	0	0	0.258642	959.328	0	0	0.0020799	1467
10205	2	0	0	0	1.52381	0	0	0	0.567568	249
10163	2	48	0	0	0.311517	8.2902	0	0	0.188649	1218
10147	2	2	0	0	0.347461	0.385282	0	0	0.731865	1092
10138	2	3	0	0	0.260238	0.432847	0	0	0.742643	1458
10135	2	2	0	0	0.363436	0.402996	0	0	0.722953	1044
10120	2	0	0	0	0.261855	0	0	0	0.88423	1449
10104	2	5	0	0	0.480897	1.3331	0	0	0.524384	789
10054	2	66	0	0	0.272577	9.97415	0	0	0.163309	1392
10032	2	1	0	0	0.288758	0.160094	0	0	0.816709	1314
9954	2	1	0	0	0.259704	0.143986	0	0	0.832054	1461
9953	2	1	0	0	0.259704	0.143986	0	0	0.832054	1461
9952	2	1	0	0	0.475473	0.263614	0	0	0.73017	798
9935	2	0	0	0	0.453319	0	0	0	0.815222	837
9892	2	1	0	0	0.363436	0.201498	0	0	0.779747	1044
9879	2	155	0	1	0.284856	24.4793	0	0.762408	0.103213	1332
9808	2	6	0	0	0.251443	0.836437	0	0	0.647694	1509
9798	2	4	0	0	0.323468	0.717353	0	0	0.657717	1173
9797	2	4	0	1	0.384425	0.852538	0	1.0289	0.935724	987
9771	2	1236	0	1	1.00378	687.856	0	2.68658	0.00678369	378
9733	2	19	0	0	0.097364	1.02564	0	0	0.640409	3897
9722	2	22	0	0	0.18765	2.28883	0	0	0.44678	2022
9712	2	0	0	0	0.365537	0	0	0	0.845474	1038
9679	2	0	0	0	0.150926	0	0	0	0.929832	2514
9666	2	0	0	0	0.23335	0	0	0	0.895516	1626
9662	2	0	0	0	1.29057	0	0	0	0.607797	294
9661	2	1	0	0	0.329364	0.182607	0	0	0.796187	1152
9655	2	7	0	0	0.211852	0.822193	0	0	0.659186	1791
9639	2	0	0	0	0.282312	0	0	0	0.876304	1344
9630	2	0	0	4	0.169766	0	0	1.8175	1.75941	2235
9623	2	1	0	0	0.837588	0.464379	0	0	0.605699	453
9601	2	3	0	0	0.396476	0.659448	0	0	0.654467	957
9503	2	1	0	1	0.545155	0.302247	0	1.45909	1.21482	696
9148	2	0	0	0	0.446911	0	0	0	0.817357	849
9146	2	0	0	0	0.313836	0	0	0	0.864366	1209
9121	2	0	0	0	1.62149	0	0	0	0.55226	234
9002	2	1	0	0	0.221499	0.122804	0	0	0.853132	1713
8835	2	13	0	0	0.223851	1.61341	0	0	0.521205	1695
8819	2	0	0	0	0.458246	0	0	0	0.813588	828
8812	2	0	0	0	0.86038	0	0	0	0.699208	441
8743	2	0	0	0	0.479075	0	0	0	0.806752	792
8740	2	0	0	0	0.936858	0	0	0	0.681	405
8735	2	0	0	1	0.454949	0	0	1.21766	1.31068	834
8595	2	19	0	0	0.247507	2.60725	0	0	0.411967	1533
8543	2	0	0	0	0.253459	0	0	0	0.887525	1497
8537	2	0	0	0	0.564624	0	0	0	0.779841	672
8534	2	0	0	0	1.60096	0	0	0	0.555407	237
8525	2	24	0	0	0.164682	2.19129	0	0	0.45914	2304
8514	2	0	0	0	1.33132	0	0	0	0.600362	285
8513	2	0	0	0	0.80048	0	0	0	0.714163	474
8466	2	0	0	0	0.635557	0	0	0	0.758853	597
8398	2	3	0	0	0.94385	1.56988	0	0	0.443093	402
8391	2	0	0	3	0.212922	0	0	1.70964	1.67635	1782
8337	2	1	0	0	0.440682	0.244325	0	0	0.744877	861
8237	2	2	0	0	0.287445	0.318733	0	0	0.767407	1320
8230	2	3	0	0	1.06282	1.76776	0	0	0.414028	357
8094	2	0	0	2	0.735325	0	0	3.93615	2.17018	516
8069	2	2	0	0	0.748378	0.829838	0	0	0.558938	507
8068	2	1	0	0	1.08099	0.599327	0	0	0.543431	351
8031	2	0	0	0	0.884447	0	0	0	0.693374	429
8029	2	2	0	0	1.08099	1.19865	0	0	0.467329	351
7919	2	1	0	1	0.190763	0.105764	0	0.510572	1.0932	1989
7861	2	2	0	0	0.181457	0.201209	0	0	0.839396	2091
7724	2	0	0	0	0.181198	0	0	0	0.916928	2094
7698	2	1	0	0	0.281683	0.156172	0	0	0.820393	1347
7681	2	2	0	0	0.19731	0.218787	0	0	0.827781	1923
7521	2	0	0	0	0.61998	0	0	0	0.763365	612
7484	2	0	0	0	0.775926	0	0	0	0.72048	489
7472	2	2	0	0	0.353285	0.391739	0	0	0.728591	1074
7469	2	24	0	0	0.390358	5.19417	0	0	0.263695	972
7468	2	2	0	0	0.433137	0.480283	0	0	0.686479	876
7424	2	5	0	0	1.13942	3.15862	0	0	0.317559	333
7395	2	7	0	0	0.980433	3.80503	0	0	0.294748	387
7030	2	2	0	0	0.242756	0.26918	0	0	0.796199	1563
6984	2	1	0	1	0.376416	0.208694	0	1.00747	1.16338	1008
6921	2	0	0	0	0.848831	0	0	0	0.702042	447
6823	2	26	0	0	0.304761	4.39314	0	0	0.298601	1245
6799	2	3	0	0	0.694922	1.15585	0	0	0.519377	546
6755	2	1	0	0	0.364484	0.202079	0	0	0.779252	1041
6752	2	0	0	0	0.995873	0	0	0	0.667585	381
6623	2	2	0	0	0.267391	0.296496	0	0	0.780066	1419
6541	2	3	0	0	0.522628	0.869272	0	0	0.58964	726
6539	2	17	0	0	0.347461	3.27489	0	0	0.355723	1092
6308	2	20	0	0	0.395237	4.38258	0	0	0.29508	960
6275	2	27	0	0	0.47017	7.03819	0	0	0.210341	807
6158	2	0	0	0	0.790474	0	0	0	0.716724	480
6126	2	1	0	2	0.199175	0.110427	0	1.06617	1.32758	1905
6125	2	0	0	0	0.351322	0	0	0	0.850585	1080
6113	2	0	0	0	0.123271	0	0	0	0.941943	3078
6105	2	40	0	0	0.0809705	1.79568	0	0	0.515909	4686
6098	2	6	0	0	0.170913	0.568551	0	0	0.73007	2220
6087	2	6	0	0	0.255507	0.849955	0	0	0.644027	1485
5968	2	0	0	0	0.324297	0	0	0	0.860475	1170
5958	2	1	0	34	1.08099	0.599327	0	98.3702	27.2722	351
5910	2	0	0	0	0.416039	0	0	0	0.827801	912
5721	2	6	0	1	0.315401	1.0492	0	0.844162	0.84532	1203
5599	2	2	0	0	0.638767	0.708296	0	0	0.597539	594
5580	2	3	0	0	0.518344	0.862147	0	0	0.59163	732
5568	2	1	0	2	0.890675	0.493812	0	4.76773	1.99963	426
5457	2	0	0	0	0.780715	0	0	0	0.719239	486
5414	2	0	0	0	0.300418	0	0	0	0.869407	1263
5368	2	12	0	9	0.0868057	0.577526	0	2.091	1.53547	4371
5347	2	0	0	0	0.516228	0	0	0	0.794841	735
5301	2	31	0	0	0.35627	6.12327	0	0	0.235862	1065
5298	2	13	0	1	0.229539	1.6544	0	0.614354	0.673119	1653
5295	2	0	0	0	0.610995	0	0	0	0.765992	621
5291	2	14	0	0	0.422996	3.28327	0	0	0.350492	897
5285	2	2	0	0	0.175905	0.195052	0	0	0.843541	2157
5236	2	1	0	3	0.80048	0.443806	0	6.42739	2.59761	474
5117	2	5	0	0	1.54239	4.27569	0	0	0.255817	246
5059	2	1	0	0	0.564624	0.313041	0	0	0.695008	672
4930	2	4	0	0	1.64254	3.64266	0	0	0.274529	231
4871	2	3	0	0	1.37474	2.28656	0	0	0.353276	276
4741	2	1	0	0	0.230795	0.127959	0	0	0.847905	1644
4698	2	10	0	4	0.187372	1.03883	0	2.00598	1.2417	2025
4681	2	0	0	0	0.142428	0	0	0	0.93352	2664
4673	2	5	0	0	0.241366	0.669096	0	0	0.687176	1572
4643	2	2	0	0	0.461591	0.511834	0	0	0.672625	822
4613	2	4881	0	0	0.36136	977.891	0	0	0.00204029	1050
4607	2	0	0	0	1.02826	0	0	0	0.660445	369
4557	2	7	0	1	0.318579	1.2364	0	0.852668	0.802444	1191
4326	2	6	0	2	1.23996	4.12478	0	6.63743	1.17281	306
4311	2	2	0	0	0.843172	0.93495	0	0	0.529363	450
4245	2	2	0	1	0.373085	0.413695	0	0.998552	1.07599	1017
4140	2	4	0	0	0.445338	0.987624	0	0	0.582587	852
4079	2	3	0	0	0.456592	0.759436	0	0	0.621885	831
3993	2	2	0	2	1.70913	1.89517	0	9.1489	1.98935	222
3931	2	10	0	0	0.23335	1.29375	0	0	0.567038	1626
3851	2	0	0	0	0.549895	0	0	0	0.784346	690
3798	2	0	0	0	1.08099	0	0	0	0.649142	351
3722	2	2	0	0	0.477267	0.529217	0	0	0.665229	795
3639	2	5	0	0	0.95815	2.65611	0	0	0.356236	396
3542	2	0	0	0	0.662177	0	0	0	0.751265	573
3403	2	1	0	0	0.771194	0.427569	0	0	0.625242	492
3378	2	0	0	0	0.183298	0	0	0	0.916045	2070
3375	2	0	0	1	0.980433	0	0	2.6241	1.55149	387
3350	2	9	0	0	1.19317	5.95369	0	0	0.218654	318
3332	2	17	0	13	0.559628	5.27461	0	19.4718	2.74076	678
3212	2	4	0	3	0.492124	1.09138	0	3.95147	1.6608	771
3173	2	6	0	1	0.531411	1.76776	0	1.42231	0.796038	714
3149	2	0	0	0	0.395237	0	0	0	0.83499	960
3148	2	1	0	1	0.533653	0.29587	0	1.42831	1.21162	711
3147	2	2	0	0	1.05397	1.16869	0	0	0.473636	360
3078	2	3	0	0	0.461591	0.767751	0	0	0.619321	822
3077	2	3	0	0	0.37754	0.627952	0	0	0.665449	1005
3042	2	0	0	1	0.116139	0	0	0.310844	1.09201	3267
2866	2	25	0	0	0.540495	7.49159	0	0	0.19936	702
2837	2	1	0	0	0.884447	0.490359	0	0	0.592627	429
2770	2	0	0	0	1.54239	0	0	0	0.564591	246
2760	2	30	0	2	0.211498	3.51779	0	1.13214	0.546689	1794
2748	2	0	0	0	0.775926	0	0	0	0.72048	489
2621	2	0	0	1	0.866273	0	0	2.31856	1.50668	438
2474	2	0	0	0	0.735325	0	0	0	0.731175	516
2454	2	4	0	1	0.182505	0.40474	0	0.488469	0.961822	2079
2370	2	50	0	3	0.193684	5.36916	0	1.55517	0.470084	1959
2250	2	6	0	0	1.16033	3.85989	0	0	0.284892	327
2239	2	0	0	1	0.848831	0	0	2.27187	1.49952	447
2214	2	6	0	1	0.722719	2.40416	0	1.93434	0.767395	525
2104	2	17	0	0	0.230795	2.1753	0	0	0.453917	1644
2081	2	2	0	0	0.18877	0.209317	0	0	0.833998	2010
2041	2	0	0	1	0.217312	0	0	0.581631	1.16431	1746
2038	2	0	0	0	0.909898	0	0	0	0.687309	417
2026	2	1	0	1	0.872247	0.483595	0	2.33455	1.29164	435
1768	2	1	0	1	1.25224	0.69427	0	3.35158	1.35603	303
1760	2	0	0	0	0.214366	0	0	0	0.903193	1770
1759	2	0	0	0	0.4517	0	0	0	0.815761	840
1755	2	1	0	0	0.302574	0.167754	0	0	0.809609	1254
1748	2	45	0	0	0.480897	11.9979	0	0	0.138133	789
1724	2	21	0	0	0.95815	11.1557	0	0	0.141705	396
1715	2	1	0	0	0.374189	0.207459	0	0	0.774699	1014
1701	2	0	0	0	0.20802	0	0	0	0.905789	1824
1637	2	36	0	18	0.185994	3.7123	0	8.96054	1.85825	2040
1479	2	1	0	0	0.591009	0.32767	0	0	0.685242	642
1326	2	4	0	11	0.239992	0.53223	0	7.06566	3.27018	1581
976	2	0	0	0	1.16033	0	0	0	0.632846	327
924	2	2	0	1	0.453319	0.502661	0	1.21329	1.08705	837
920	2	2	0	0	0.141156	0.156521	0	0	0.870444	2688
896	2	3	0	1	0.219958	0.36585	0	0.588712	1.00112	1725
895	2	3	0	1	0.277359	0.461324	0	0.742345	1.00134	1368
459	2	7	0	1	0.428732	1.66389	0	1.14749	0.769063	885
237	2	7	0	0	0.923181	3.58284	0	0	0.307408	411
230	2	1	0	0	0.332831	0.18453	0	0	0.794483	1140
152	2	2	0	0	0.247992	0.274985	0	0	0.792714	1530
14548	2	10	1	1	0.427283	2.36896	1.45734	1.14361	0.959282	888
14501	2	12	1	4	0.367662	2.44609	1.25399	3.93615	1.49367	1032
14497	2	2	1	0	0.357276	0.396165	1.21857	0	1.16892	1062
14315	2	2	1	0	0.405371	0.449495	1.3826	0	1.18485	936
14209	2	4	1	0	0.239538	0.531222	0.816993	0	1.01669	1584
14138	2	8	1	0	0.189052	0.83852	0.644801	0	0.873572	2007
13811	2	20	1	1	0.557162	6.17809	1.90032	1.49123	0.617217	681
13802	2	31	1	0	0.75734	13.0165	2.58307	0	0.290548	501
13725	2	3	1	0	0.301852	0.502062	1.02953	0	1.08046	1257
13393	2	0	1	3	0.204323	0	0.696886	1.64059	1.96771	1857
13336	2	1	1	0	0.296892	0.164604	1.01261	0	1.22389	1278
13192	2	5	1	2	0.247507	0.686118	0.844172	1.32489	1.42113	1533
12846	2	0	1	2	0.235523	0	0.8033	1.26074	1.81794	1611
12691	2	206	1	1	1.09031	124.526	3.71873	2.91818	0.0676789	348
12649	2	2	1	0	0.219196	0.243055	0.747612	0	1.11589	1731
12456	2	37	1	0	0.127111	2.60752	0.43354	0	0.513987	2985
12433	2	11	1	1	0.417412	2.54566	1.42367	1.11719	0.91493	909
12304	2	382	1	4	0.243223	51.5122	0.829562	2.60392	0.101078	1560
12200	2	6	1	0	0.464985	1.54679	1.58593	0	0.89385	816
11996	2	4	1	1	0.397723	0.882029	1.35652	1.06449	1.34797	954
11776	2	26	1	1	0.771194	11.1168	2.63032	2.06408	0.482028	492
11758	2	2	1	1	0.219576	0.243477	0.74891	0.587689	1.35466	1728
[truncated: 12,211 more rows]
