# Supplementary material for: Investigation of the Fusarium virguliforme Transcriptomes Induced during Infection of Soybean Roots Suggests that Enzymes with Hydrolytic Activities Could Play a Major Role in Root Necrosis
Source: PLoS One. 2017 Jan 17;12(1):e0169963. doi: 10.1371/journal.pone.0169963 (PMC5241000; doi:10.1371/journal.pone.0169963)
Supplement: S2 Table — (XLSX) [file pone.0169963.s004.xlsx]

## Sheet: Sheet1
S2 Table
Primers used in RT-PCR analyses
Gene name	Forward primer	Reverse primer	Amplicon size (bp)
g229	F:CGGCGGTGGTCTCATCACCTTCATAG	R:CCTTCCACCCGGCAAAGAGAAGGATG	269
g1309	F:CCCTACTTTGAGAAAATGGCCACTC	R:CCCAGACGCATAAAGAAGATCTCTTC	470
g2961	F:CCACGCCTCCATCATCTTCAG	R:GCCGATGCAGAATGAGTAGAGATAG	477
g2963	F:ATACATCTACTACCGCGTCATGG	R:AGGGTGAGCATAGACAGGAGAAT	309
g3084	F:CTGGCGTCTTCACCTTTGGCCTTATCAC	R:CGCCCTCGCCAACCAACAGATCAAC	249
g4581	F:CAAGACCGAAAATGACTTTGAGAC	R:GTTCTCGTCATCAGCAGAAGTG	343
g5124	F:CCGAGCAGGACTACCTCTAC	R:CCCGTCCGCAGATGTACATG	195
g5125	F:GGTCCGACACTACAGCCATC	R:CCGTCTGCTCGAGGTAGCTG	450
g6063	F:GGTGGTCGTATGGCTCTTACAGCAAC	R:CGTCGTTCCATGAAGAACCTCATAC	248
g7676	F:CGGCGGTCCCCGCAACATCAACATC	R:CGGAGGCTGCGGACGAGGCAAGACTTG	223
g7723	F:CCATCAGCTGGGTCAAGTTC	R:GATGCCCGAGGTGGGGACGT	206
g8386	F:GGCAAGGACGTCTCACAAGAGAG	R:CGCAAGACTGCAGGTAGCATTTG	313
g8474	F:GCTCCGCCACGGCCAGCAAC	R:GCCGGCCGCAGCTCAACAG	199
g8479	F:CGACCCTGCCAATTCGTTTACCTG	R:GCTCCCAGTCCAACGGGTATAGAATG	278
g8640	F:ACCGGGCTGTGAGTCAGATG	R:GCCGCCGTGGGATGGGTTGAC	191
g8641	F:CGCACCGTACAGACGGTGCATTTTC	R:CCATATGTTGAATAACATTTC	215
g8642	F:CGGTGGCGTGTCCCCAATTG	R:GAGCGGCACTGTCTTGGCTC	437
g8644	F:CTTTGCCAGAGGTATTTAAACAATG	R:CCTCTTCCAACGTCTGACATAC	200
g9779	F:CGGGTCCTTGGACGCGCATC	R:CGGTACCGCGCGCAGTAAG	264
g9838	F:GGCTGCCTCCACCCCCAATC	R:CGAGGTGGACGGGGTCCTTG	166
g9849	F:GGTCCGAGCCTCGCTTGTTG	R:CCGCGGCCTCTGAAATCTC	407
g10823	F:CCAAGTACATCAGCAGCAAGAAG	R:GCATGAAGGATGGCGTAGTAATG	166
g10929	F:CGCGCGAGTACATCATCAAGCACAC	R:GGTCACCACATTGTCCATAATCTTC	227
g11043	F:CTGAGGAGGAGGCCAAGCTCTTTG	R:CGGCGTCCCATCTCCTGGAAGACTTG	204
g11114	F:GGGTCTCGGACAGTCGCCTG	R:CTCGGAAGCGATTCTCTAG	428
g11449	F:CAGCCTCAGCGCCTCTGGCTTCTTC	R:CGGGGCCGAACATGGTGGTGAAGAC	296
g11621	F:GGCGATGCTCGGATCGACAC	R:CGGCCGCCATACTCGTCAAC	272
g12135	F:GGTCGAGGCCATGCTGAAC	R:GTCGGAGCAGGCATAACCAC	178
g12151	F:GACTGGGAGAATGTCGTGGTCTTTGTC	R:GCCTGGGGAATGGCGTCCCAATCAAC	227
g12211	F:CGAGAACACTATCGAGTTTCACTG	R:GCGAAGAATAAGCACCGATGACCTTC	233
g13072	F:CCGTCGAGGAGTCGGATATC	R:CCTGCTGGATCTGCAGCTTG	189
g13120	F:TGCACCGACACTCGGCAAG	R:CGGTTGTCAAAGCCTTCACG	320
g13121	F:GCTGGACCGCGAGGGAATC	R:CGGCAGCCTTGAGAGTCTC	740
g13122	F:GCACCGACAAGATGATCCAC	R:CGGCTACGACGAGGATGTAAC	318
g13127	F:ACCTACAAGCTGTCATCAAGGAG	R:GGTCAGTTCCAGTAAGCTGATGT	305
g13746	F:GGTGACTACTGTTCCCTCGACTC	R:GCAGTGTACAGCTCAGTACCGAGAAC	183
g13754	F:GGCTGTGATCAAGCATTTTTAC	R:CGCATACATCTCAAAGTGGTTC	190
g13901	F:CGGCGGGATCCACCACCTTCATCAAG	R:CCTGAGCAGGGGTATCACTGACAAAG	192
g14032	F:GGAGTCCATGCTATTGGAACCTACTG	R:CGACAACAAGCTTCATGGTCAAGTAC	157
g14537	F:CCGCCTGCTTACAGAAAGGCGGTAAAG	R:GCGCTCAGGAGCTCTTGAATCGTC	331
g14667	F:GCTTACAACGAAGGTGTTCTCTCTG	R:GCAAAGATGTCAACACCAGCACCATAG	182
g14723	F:CTCGCCCAGCCAACAGACAC	R:GCGCGCTAGGCCGCTTGAC	322
FvTox1	F:CCCTCAGCGCCCGGAGCGCAG	R:GTGAGTCGTCTCATCGCCAAGCTTG	392
FvGAPDH (g2029)	F:CTACATGCTCAAGTACGACTCTTCC	R:GTGGACTCGACGACGTACTC	165
