# Supplementary material for: Investigation of the Fusarium virguliforme Transcriptomes Induced during Infection of Soybean Roots Suggests that Enzymes with Hydrolytic Activities Could Play a Major Role in Root Necrosis
Source: PLoS One. 2017 Jan 17;12(1):e0169963. doi: 10.1371/journal.pone.0169963 (PMC5241000; doi:10.1371/journal.pone.0169963)
Supplement: S3 Table — (XLSX) [file pone.0169963.s005.xlsx]

## Sheet: Sheet1
S3 Table
Annotation of F. virguliforme genes that failed to show homologies to previousley annotated genes in Blast2GO analyses.
Gene name	Fold Change	Protein ID	E value	Identity
1309	440.247	-	-	-
9845	317.305	Ketosteroid isomerase [Labrenzia alba]	1e-25	0.43
9838	271.303	Stress responsive A/B barrel domain protein [Aspergillus niger CBS 513.88]	9e-38	0.58
8640	173.78	Pep2-like protein [Fonsecaea pedrosoi CBS 271.37]	2e-44	0.42
4581	152.579	Gpi-anchored protein [Colletotrichum gloeosporioides Nara gc5]	2e-54	0.54
13126	149.702	Polyketide cyclase [Nocardia vinacea]	3e-16	0.34
11147	147.332	Ethanolamine utilization protein [Fusarium langsethiae]	8e-55	0.7
12867	138.361	Extracellular membrane protein, CFEM domain protein, partial [Metarhizium brunneum ARSEF 3297]	2e-18	0.49
12151	133.003	NPP1 domain protein [Aspergillus flavus NRRL3357]	2e-115	0.72
14687	116.277	Isoflavone reductase family protein [Pyrenophora tritici-repentis Pt-1C-BFP]	1e-52	0.39
13072	106.584	-	-	-
12371	89.5868	-	-	-
2299	84.7125	-	-	-
12373	81.7599	CFEM domain-containing protein [Colletotrichum graminicola M1.001]	2e-21	0.42
4535	77.0111	-	-	-
9251	76.9452	-	-	-
10823	74.5052	-	-	-
9826	67.8284	Nitrosoguanidine resistance protein SNG1 [Fusarium oxysporum f. sp. cubense race 1]	0	0.63
1631	66.1864	-	-	-
9844	56.2912	cupin domain-containing protein [Colletotrichum gloeosporioides Nara gc5]	3e-56	0.63
3541	55.7408	-	-	-
12372	52.558	Extracellular membrane protein, CFEM domain protein, partial [Metarhizium brunneum ARSEF 3297]	8e-31	0.62
349	50.2534	antibiotic biosynthesis monooxygenase [Nocardia jiangxiensis]	1e-90	0.74
11149	48.013	alpha-1,2-mannosyltransferase [Metarhizium guizhouense ARSEF 977]	0	0.63
6825	47.1409	Endo-beta-1,4-glucanase D [Fusarium oxysporum f. sp. cubense race 4]	6e-120	0.78
11354	45.2167	-	-	-
12027	43.7364	cell wall mannoprotein [Fusarium fujikuroi]	2e-114	0.83
14510	42.1371	CFEM domain-containing protein, partial [Metarhizium majus ARSEF 297]	6e-16	0.46
36	41.2623	Fatty acid hydroxylase superfamily protein [Aspergillus parasiticus SU-1]	0.015	0.36
6154	40.2089	ATPase [Fusarium oxysporum f. sp. melonis 26406]	0	0.82
350	37.6692	cupin [Novosphingobium sp. AAP1]	2e-131	0.7
14688	36.9865	putative snoal-like polyketide cyclase family protein 2 protein [Neofusicoccum parvum UCRNP2]	2e-28	0.42
14024	35.8386	Exoglucanase 3 [Fusarium oxysporum f. sp. cubense race 1]	0	0.65
12743	34.7411	ethyl tert-butyl ether degradation EthD [Holophaga foetida]	3e-20	0.28
12069	33.1647	Sulfatase [Penicillium solitum]	4e-27	0.5
7692	32.962	dockerin type 1 [Colletotrichum orbiculare MAFF 240422]	4e-151	0.58
13737	32.6483	synaptic vesicle transporter svop [Stemphylium lycopersici]	1e-127	0.6
8087	31.6698	-	-	-
595	31.293	-	-	-
13128	30.7248	-	-	-
5266	30.1975	-	-	-
12670	29.3529	-	-	-
14617	26.5691	Lovastatin diketide synthase LovF [Neonectria ditissima]	0	0.67
9836	25.1224	glutathione S-transferase [Aureobasidium namibiae CBS 147.97]	5e-55	0.44
7554	24.9545	phosphatase [Fusarium langsethiae]	0	0.7
1042	24.7365	-	-	-
11822	24.3566	glycoside hydrolase family 105 [Nectria haematococca mpVI 77-13-4]	0	0.91
5504	23.9542	CFEM-domain-containing protein [Trichoderma reesei RUT C-30]	4e-26	0.75
4536	23.6968	CELP0028 Effector like protein [Blumeria graminis f. sp. hordei DH14]	2e-16	0.39
11117	23.3351	related to Cupin domain protein [Fusarium fujikuroi IMI 58289]	2e-89	0.69
13345	22.5261	-	-	-
4551	22.0247	isoamyl alcohol [Fusarium langsethiae]	5e-160	0.53
6021	21.9259	-	-	-
5014	21.6861	-	-	-
13199	20.7213	glutamyl-tRNA(Gln) amidotransferase, partial [Colletotrichum higginsianum]	0	0.64
14231	20.098	-	-	-
13362	20.0435	esterase lipase [Moesziomyces aphidis DSM 70725]	0	0.81
14578	19.9303	-	-	-
6244	19.794	-	-	-
4575	19.5649	dockerin type 1 [Colletotrichum orbiculare MAFF 240422]	7e-175	0.64
10924	19.4947	Alanine/arginine aminopeptidase [Talaromyces marneffei PM1]	3e-99	0.44
4964	19.3632	ribosomal protein s17 [Metarhizium robertsii ARSEF 23]	4e-106	0.61
8421	19.2056	Zonadhesin [Fusarium oxysporum f. sp. cubense race 1]	4e-07	0.45
12174	18.2705	tenascin X precursor [Fusarium fujikuroi]	5e-180	0.46
5620	17.4455	-	-	-
12461	17.2658	Endo-beta-1,4-glucanase D [Fusarium oxysporum f. sp. cubense race 4]	4e-129	0.78
7265	16.6129	YeeE/YedE family protein [Metarhizium robertsii ARSEF 23]	1e-79	0.58
8458	16.4386	ranscriptional activator srcap-like protein [Ustilaginoidea virens	0	0.32
35	16.2359	-	-	-
372	15.9392	MUC1 Extracellular alpha-1,4-glucan glucosidase [Fusarium fujikuroi]	0	0.77
8443	15.0234	-	-	-
8442	14.7527	-	-	-
279	14.0693	circumsporozoite protein precursor [Fusarium fujikuroi]	5e-78	0.82
13998	14.019	GTP cyclohydrolase 1 [Magnaporthiopsis poae ATCC 64411]	0.073	0.25
13426	13.2951	yetA [Verticillium alfalfae VaMs.102]	0	0.59
13346	13.0987	-	-	-
12741	12.7043	Dimeric alpha-beta barrel [Macrophomina phaseolina MS6]	1e-72	0.47
12335	12.5367	pectinesterase [Colletotrichum orbiculare MAFF 240422]	2e-168	0.86
8415	12.4232	integral membrane protein PTH11 [Fusarium fujikuroi]	1e-157	0.71
9949	12.2393	decarboxylase_GME103 [Daldinia eschscholzii IFB-TL01]	1e-31	0.31
14791	11.9949	P-loop containing nucleoside triphosphate hydrolase protein [Microdochium bolleyi]	2e-82	0.51
14539	11.6055	lactoylglutathione lyase [Natrinema pellirubrum]	1e-08	0.32
14681	11.4077	-	-	-
10822	11.2338	-	-	-
8524	11.1982	-	-	-
9774	11.0312	xyloglucanase [Fusarium avenaceum]	0	0.75
9471	11.0203	4-coumarate-CoA ligase 2 [Drechmeria coniospora]	0	0.67
6165	10.9779	methyltransferase [Fusarium fujikuroi]	4e-163	0.76
13878	10.9384	ester cyclase [Methanosarcina acetivorans]	2e-14	0.33
8081	10.6839	-	-	-
11913	10.5845	integral membrane protein [Fusarium fujikuroi]	2e-122	0.51
12962	10.5624	-	-	-
13125	10.3504	NmrA-like protein [Macrophomina phaseolina MS6]	2e-58	0.37
10203	10.3023	dockerin type 1 [Colletotrichum gloeosporioides Nara gc5]	4e-172	0.63
9711	10.2264	integral membrane protein [Fusarium fujikuroi]	0	0.69
12834	10.1417	hard-surface inducible protein [Colletotrichum gloeosporioides Nara gc5]	4e-99	0.4
