# Supplementary material for: Investigation of the Fusarium virguliforme Transcriptomes Induced during Infection of Soybean Roots Suggests that Enzymes with Hydrolytic Activities Could Play a Major Role in Root Necrosis
Source: PLoS One. 2017 Jan 17;12(1):e0169963. doi: 10.1371/journal.pone.0169963 (PMC5241000; doi:10.1371/journal.pone.0169963)
Supplement: S4 Table — (XLSX) [file pone.0169963.s006.xlsx]

## Sheet: Sheet1
S4 Table
F. virguliforme proteins with secretory signals.
gene name	Germinating spore	Mycelia	Early infection stage	Late infection stage	Sequence description	RPKM Germinating spore	RPKM mycelia	RPKM early infection stage	Early fold change	RPKM late infection stage	Fold change late	Average Infection Fold up regulated	Location	RC	Sequence length (bp)	Hit description	Hit ACC	E-Value	Similarity	Score	Alignment length	Positives
g10869	0	1	168	144	kievitone hydratase	0	0.19697	203.569	186.228	136.925	125.559	171.157	S	2	1068	gi|358382290|gb|EHK19962.1|hypothetical protein TRIVIDRAFT_16378, partial [Trichoderma virens Gv29-8]	EHK19962	4.20785e-79	61	254.988	298	183
g12211	0	1	156	775	leucine aminopeptidase 2	0	0.195324	187.449	171.682	730.765	666.658	460.018	S	2	1077	gi|302885908|ref|XP_003041845.1|hypothetical protein NECHADRAFT_97552 [Nectria haematococca mpVI 77-13-4] >gi|256722751|gb|EEU36132.1| hypothetical protein NECHADRAFT_97552 [Nectria haematococca mpVI 77-13-4]	XP_003041845	0	92	576.244	348	322
g4581	2	0	98	139	tpa: gpi anchored (afu_orthologue afua_6g02800)	0.547515	0	183.006	144.46	203.692	160.699	194.134	S	1	693	gi|302889950|ref|XP_003043860.1|hypothetical protein NECHADRAFT_84428 [Nectria haematococca mpVI 77-13-4] >gi|256724778|gb|EEU38147.1| hypothetical protein NECHADRAFT_84428 [Nectria haematococca mpVI 77-13-4]	XP_003043860	1.08422e-111	93	330.872	215	200
g13746	0	2	137	277	endoglucanase iv precursor	0	0.364266	153.501	130.697	243.551	206.872	199.372	S	2	1155	gi|302885549|ref|XP_003041666.1|hypothetical protein NECHADRAFT_19032 [Nectria haematococca mpVI 77-13-4] >gi|256722571|gb|EEU35953.1| hypothetical protein NECHADRAFT_19032 [Nectria haematococca mpVI 77-13-4]	XP_003041666	2.94571e-147	92	427.943	226	210
g10823	0	0	156	57	nuclear transcription x-box binding-like 1	0	0	114.251	115.251	32.7589	33.7589	74.5052	S	2	1767	gi|342866721|gb|EGU72214.1|hypothetical protein FOXB_17275 [Fusarium oxysporum Fo5176]	EGU72214	4.02413e-08	36	64.3142	235	85
g12867	2	1	128	237	chitinase 18-18	0.321005	0.177973	140.141	112.959	203.621	163.764	172.681	S	1	1182	gi|302915296|ref|XP_003051459.1|hypothetical protein NECHADRAFT_80921 [Nectria haematococca mpVI 77-13-4] >gi|256732397|gb|EEU45746.1| hypothetical protein NECHADRAFT_80921 [Nectria haematococca mpVI 77-13-4]	XP_003051459	1.81558e-71	82	239.965	199	164
g14032	0	0	122	793	extracellular elastinolytic metalloproteinase	0	0	82.7475	83.7475	422.072	423.072	253.41	S	4	1908	gi|302897280|ref|XP_003047519.1|hypothetical protein NECHADRAFT_87892 [Nectria haematococca mpVI 77-13-4] >gi|327488285|sp|C7Z3B7.1|MEP_NECH7 RecName: Full=Extracellular metalloproteinase MEP; AltName: Full=Elastinolytic metalloproteinase MEP; AltName: Full=Fungalysin MEP; Flags: Precursor >gi|256728449|gb|EEU41806.1| hypothetical protein NECHADRAFT_87892 [Nectria haematococca mpVI 77-13-4]	XP_003047519	0	92	1089.72	617	572
g11354	1	1	27	3	hypothetical protein AFLA_059330 [Aspergillus flavus NRRL3357]	0.843172	0.93495	155.294	82.7363	13.5404	7.69714	84.9465	S	3	225	gi|238494882|ref|XP_002378677.1|hypothetical protein AFLA_059330 [Aspergillus flavus NRRL3357] >gi|317149333|ref|XP_003190302.1| hypothetical protein AOR_1_856114 [Aspergillus oryzae RIB40] >gi|220695327|gb|EED51670.1| hypothetical protein AFLA_059330 [Aspergillus flavus NRRL3357]	XP_002378677	3.60586e-13	56	67.3958	64	36
g13127	0	0	71	100	pisatin demethylase	0	0	58.227	59.227	64.3553	65.3553	62.2912	S	5	1578	gi|342883266|gb|EGU83796.1|hypothetical protein FOXB_05666 [Fusarium oxysporum Fo5176]	EGU83796	0	83	788.104	522	437
g7676	0	0	28	79	pectate lyase	0	0	45.2375	46.2375	100.158	101.158	73.6978	S	2	801	gi|302901292|ref|XP_003048405.1|polysaccharide lyase family 3 [Nectria haematococca mpVI 77-13-4] >gi|595574|gb|AAA87383.1| pectate lyase B [Nectria haematococca mpVI] >gi|256729338|gb|EEU42692.1| polysaccharide lyase family 3 [Nectria haematococca mpVI 77-13-4]	XP_003048405	7.87794e-130	91	379.022	203	185
g6400	2	1	36	62	glycoside hydrolase family 61 protein	0.509983	0.282747	62.6185	45.5601	84.6273	61.3216	74.3391	S	2	744	gi|302892725|ref|XP_003045244.1|hypothetical protein NECHADRAFT_44104 [Nectria haematococca mpVI 77-13-4] >gi|256726169|gb|EEU39531.1| hypothetical protein NECHADRAFT_44104 [Nectria haematococca mpVI 77-13-4]	XP_003045244	6.81372e-170	97	479.945	247	241
g12373	1	0	17	69	cfem domain-containing protein	0.40024	0	46.4135	39.5073	147.83	124.013	97.9549	S	2	474	gi|310799126|gb|EFQ34019.1|CFEM domain-containing protein [Glomerella graminicola M1.001]	EFQ34019	1.10338e-30	62	118.627	155	97
g8995	0	2	129	209	fg-gap repeat domain-containing protein	0	0.0975261	38.6975	37.8517	49.1992	47.8651	44.9018	S	1	4314	gi|342882914|gb|EGU83481.1|hypothetical protein FOXB_06000 [Fusarium oxysporum Fo5176]	EGU83481	0	82	2021.9	1406	1164
g12743	1	0	28	35	ethyl tert-butyl ether degradation	0.196391	0	37.5106	35.0672	36.7945	34.4151	38.0631	S	5	966	gi|373488895|ref|ZP_09579558.1|Ethyl tert-butyl ether degradation EthD [Holophaga foetida DSM 6591] >gi|372004371|gb|EHP05010.1| Ethyl tert-butyl ether degradation EthD [Holophaga foetida DSM 6591]	ZP_09579558	1.08119e-19	44	95.1301	285	127
g11149	0	0	34	90	alpha- -mannosyltransferase	0	0	30.5555	31.5555	63.4705	64.4705	48.013	S	3	1440	gi|302903456|ref|XP_003048860.1|hypothetical protein NECHADRAFT_70935 [Nectria haematococca mpVI 77-13-4] >gi|256729794|gb|EEU43147.1| hypothetical protein NECHADRAFT_70935 [Nectria haematococca mpVI 77-13-4]	XP_003048860	0	94	889.026	475	449
g13425	0	0	24	52	glycoside hydrolase family 93 protein	0	0	27.9055	28.9055	47.446	48.446	38.6758	S	1	1113	gi|302884776|ref|XP_003041282.1|hypothetical protein NECHADRAFT_52396 [Nectria haematococca mpVI 77-13-4] >gi|256722182|gb|EEU35569.1| hypothetical protein NECHADRAFT_52396 [Nectria haematococca mpVI 77-13-4]	XP_003041282	0	94	660.603	371	349
g35	0	0	5	2	---NA---	0	0	23.1921	24.1921	7.27977	8.27977	16.2359	S	1	279	0	-	-	0	-	-	-
g13963	2	2	34	42	gaba permease	0.244162	0.270739	28.314	23.3123	27.4467	22.6225	28.6756	S	4	1554	gi|302894951|ref|XP_003046356.1|hypothetical protein NECHADRAFT_33652 [Nectria haematococca mpVI 77-13-4] >gi|256727283|gb|EEU40643.1| hypothetical protein NECHADRAFT_33652 [Nectria haematococca mpVI 77-13-4]	XP_003046356	0	97	884.019	486	475
g10826	0	0	13	29	poly(3-hydroxybutyrate) depolymerase	0	0	16.9421	17.9421	29.6579	30.6579	24.3	S	1	993	gi|302880978|ref|XP_003039414.1|hypothetical protein NECHADRAFT_56229 [Nectria haematococca mpVI 77-13-4] >gi|256720252|gb|EEU33701.1| hypothetical protein NECHADRAFT_56229 [Nectria haematococca mpVI 77-13-4]	XP_003039414	0	96	620.157	338	326
g9652	2	1	24	9	triacylglycerol lipase	0.227884	0.126345	18.6539	16.6967	5.48934	5.51292	12.9212	S	1	1665	gi|302896678|ref|XP_003047218.1|hypothetical protein NECHADRAFT_54124 [Nectria haematococca mpVI 77-13-4] >gi|256728148|gb|EEU41505.1| hypothetical protein NECHADRAFT_54124 [Nectria haematococca mpVI 77-13-4]	XP_003047218	0	94	1020.76	539	512
g11699	1	0	14	66	glycoside hydrolase family 93	0.161321	0	15.4061	15.1816	56.9939	53.6652	37.1254	S	1	1176	gi|302881265|ref|XP_003039550.1|glycoside hydrolase family 93 [Nectria haematococca mpVI 77-13-4] >gi|256720403|gb|EEU33837.1| glycoside hydrolase family 93 [Nectria haematococca mpVI 77-13-4]	XP_003039550	0	95	712.605	393	376
g4533	0	0	15	44	exopolygalacturonase	0	0	13.9152	14.9152	32.031	33.031	23.9731	S	1	1395	gi|302889744|ref|XP_003043757.1|glycoside hydrolase family 28 [Nectria haematococca mpVI 77-13-4] >gi|256724675|gb|EEU38044.1| glycoside hydrolase family 28 [Nectria haematococca mpVI 77-13-4]	XP_003043757	0	96	902.508	464	450
g12461	1	1	14	25	cellulose-growth-specific protein	0.168634	0.18699	16.1046	14.5223	22.5673	20.0094	20.1849	S	2	1125	gi|302887358|ref|XP_003042567.1|hypothetical protein NECHADRAFT_42146 [Nectria haematococca mpVI 77-13-4] >gi|256723479|gb|EEU36854.1| hypothetical protein NECHADRAFT_42146 [Nectria haematococca mpVI 77-13-4]	XP_003042567	9.18215e-154	95	448.743	237	227
g11621	0	0	13	46	endo- -beta-xylanase	0	0	13.1639	14.1639	36.5526	37.5526	25.8583	S	2	1278	gi|342877245|gb|EGU78732.1|hypothetical protein FOXB_10759 [Fusarium oxysporum Fo5176]	EGU78732	0	82	610.912	422	348
g13021	2	0	25	45	protein	0.123031	0	10.4906	10.8247	14.818	14.9013	13.5963	S	1	3084	gi|119497645|ref|XP_001265580.1|hypothetical protein NFIA_032470 [Neosartorya fischeri NRRL 181] >gi|119413744|gb|EAW23683.1| conserved hypothetical protein [Neosartorya fischeri NRRL 181]	XP_001265580	3.04316e-89	45	315.079	862	396
g9711	1	1	10	12	hypothetical protein NECHADRAFT_54313 [Nectria haematococca mpVI 77-13-4]	0.166416	0.18453	11.3519	10.508	10.6898	9.94473	11.8716	S	2	1140	gi|302896986|ref|XP_003047372.1|hypothetical protein NECHADRAFT_54313 [Nectria haematococca mpVI 77-13-4] >gi|256728302|gb|EEU41659.1| hypothetical protein NECHADRAFT_54313 [Nectria haematococca mpVI 77-13-4]	XP_003047372	0	94	679.863	379	358
g11622	1	0	4	50	pectate lyase	0.194578	0	5.3092	5.7498	52.0783	48.3722	29.6051	S	2	975	gi|302885356|ref|XP_003041570.1|polysaccharide lyase family 1 [Nectria haematococca mpVI 77-13-4] >gi|256722474|gb|EEU35857.1| polysaccharide lyase family 1 [Nectria haematococca mpVI 77-13-4]	XP_003041570	2.61733e-178	97	507.679	324	315
g14515	0	0	4	63	cellobiohydrolase ii	0	0	3.67908	4.67908	45.4714	46.4714	25.5752	S	1	1407	gi|302906868|ref|XP_003049522.1|hypothetical protein NECHADRAFT_73991 [Nectria haematococca mpVI 77-13-4] >gi|256730458|gb|EEU43809.1| hypothetical protein NECHADRAFT_73991 [Nectria haematococca mpVI 77-13-4]	XP_003049522	0	96	785.793	468	452
g14231	1	2	4	88	predicted protein [Nectria haematococca mpVI 77-13-4]	0.0880751	0.195324	2.40319	2.98081	41.4886	37.2152	22.8218	S	4	2154	gi|302907780|ref|XP_003049722.1|predicted protein [Nectria haematococca mpVI 77-13-4] >gi|256730658|gb|EEU44009.1| predicted protein [Nectria haematococca mpVI 77-13-4]	XP_003049722	0	98	918.302	482	473
g8656	0	0	5	35	pectin lyase-like protein	0	0	6.0586	7.0586	33.2804	34.2804	20.6695	S	1	1068	gi|302891179|ref|XP_003044472.1|hypothetical protein NECHADRAFT_95104 [Nectria haematococca mpVI 77-13-4] >gi|256725395|gb|EEU38759.1| hypothetical protein NECHADRAFT_95104 [Nectria haematococca mpVI 77-13-4]	XP_003044472	0	97	630.172	334	324
g4306	0	1	0	26	pectate lyase c	0	0.29587	0	0.871129	37.136	33.2214	19.4391	S	1	711	gi|302910948|ref|XP_003050385.1|polysaccharide lyase family 3 [Nectria haematococca mpVI 77-13-4] >gi|256731322|gb|EEU44672.1| polysaccharide lyase family 3 [Nectria haematococca mpVI 77-13-4]	XP_003050385	7.98107e-152	94	432.565	215	204
g8421	0	0	5	43	rna-binding region rnp-1 domain-containing protein	0	0	4.69904	5.69904	31.7122	32.7122	19.2056	S	1	1377	gi|302891381|ref|XP_003044573.1|predicted protein [Nectria haematococca mpVI 77-13-4] >gi|256725496|gb|EEU38860.1| predicted protein [Nectria haematococca mpVI 77-13-4]	XP_003044573	2.40469e-76	69	256.914	494	341
g11330	1	0	4	22	gdsl-like lipase acylhydrolase	0.260238	0	7.10078	7.16807	30.6469	28.0032	19.7587	S	3	729	gi|302913655|ref|XP_003050973.1|hypothetical protein NECHADRAFT_41392 [Nectria haematococca mpVI 77-13-4] >gi|256731911|gb|EEU45260.1| hypothetical protein NECHADRAFT_41392 [Nectria haematococca mpVI 77-13-4]	XP_003050973	7.58691e-150	93	428.713	242	226
g5104	1	2	12	58	glycoside hydrolase family 3 protein	0.0820207	0.181897	6.71396	6.8147	25.465	23.3798	16.9729	S	4	2313	gi|302918152|ref|XP_003052597.1|glycoside hydrolase family 3 [Nectria haematococca mpVI 77-13-4] >gi|256733537|gb|EEU46884.1| glycoside hydrolase family 3 [Nectria haematococca mpVI 77-13-4]	XP_003052597	0	98	1399.42	770	755
g13252	1	0	2	17	pectate lyase d	0.270248	0	3.68694	4.12901	24.5925	22.546	15.0207	S	1	702	gi|302906004|ref|XP_003049385.1|polysaccharide lyase family 3 [Nectria haematococca mpVI 77-13-4] >gi|1526987|gb|AAC49420.1| pectate lyase D [Nectria haematococca mpVI] >gi|256730320|gb|EEU43672.1| polysaccharide lyase family 3 [Nectria haematococca mpVI 77-13-4]	XP_003049385	5.18784e-167	96	471.47	233	224
g11623	2	2	2	26	pectate lyase	0.410636	0.455333	2.80112	2.65259	28.5754	20.6391	16.3861	S	1	924	gi|302885472|ref|XP_003041628.1|polysaccharide lyase family 3 [Nectria haematococca mpVI 77-13-4] >gi|256722532|gb|EEU35915.1| polysaccharide lyase family 3 [Nectria haematococca mpVI 77-13-4]	XP_003041628	0	96	597.816	307	297
g10809	1	2	8	34	carboxypeptidase 2	0.108284	0.240141	5.90921	5.88412	19.7077	17.6354	13.6601	S	3	1752	gi|302890187|ref|XP_003043978.1|hypothetical protein NECHADRAFT_77058 [Nectria haematococca mpVI 77-13-4] >gi|256724897|gb|EEU38265.1| hypothetical protein NECHADRAFT_77058 [Nectria haematococca mpVI 77-13-4]	XP_003043978	0	95	962.6	532	509
g10052	1	1	8	27	exopolygalacturonase	0.130387	0.14458	7.11542	7.13453	18.8448	17.4463	13.8593	S	2	1455	gi|302887096|ref|XP_003042437.1|hypothetical protein NECHADRAFT_106457 [Nectria haematococca mpVI 77-13-4] >gi|256723347|gb|EEU36724.1| hypothetical protein NECHADRAFT_106457 [Nectria haematococca mpVI 77-13-4]	XP_003042437	0	95	963.755	483	463
g10203	2	0	4	22	hypothetical protein NECHADRAFT_51482 [Nectria haematococca mpVI 77-13-4]	0.298997	0	4.07917	4.4186	17.6057	16.1859	11.7124	S	1	1269	gi|302888663|ref|XP_003043218.1|hypothetical protein NECHADRAFT_51482 [Nectria haematococca mpVI 77-13-4] >gi|256724133|gb|EEU37505.1| hypothetical protein NECHADRAFT_51482 [Nectria haematococca mpVI 77-13-4]	XP_003043218	0	95	739.184	400	380
g9614	2	0	14	42	hypothetical protein NECHADRAFT_53801 [Nectria haematococca mpVI 77-13-4]	0.14163	0	6.76283	7.24946	15.9209	15.8019	12.2757	S	1	2679	gi|302896756|ref|XP_003047257.1|hypothetical protein NECHADRAFT_53801 [Nectria haematococca mpVI 77-13-4] >gi|256728187|gb|EEU41544.1| hypothetical protein NECHADRAFT_53801 [Nectria haematococca mpVI 77-13-4]	XP_003047257	0	94	1634.39	896	850
g14206	2	0	0	14	glycoside hydrolase family 43 protein	0.376416	0	0	0.841603	14.1045	12.712	7.89388	S	1	1008	gi|302906165|ref|XP_003049418.1|hypothetical protein NECHADRAFT_106256 [Nectria haematococca mpVI 77-13-4] >gi|256730353|gb|EEU43705.1| hypothetical protein NECHADRAFT_106256 [Nectria haematococca mpVI 77-13-4]	XP_003049418	0	95	652.899	335	319
g13332	0	0	0	12	lipolytic protein g-d-s-l family	0	0	0	1	11.3785	12.3785	6.68923	S	3	1071	gi|302885049|ref|XP_003041418.1|hypothetical protein NECHADRAFT_97898 [Nectria haematococca mpVI 77-13-4] >gi|256722319|gb|EEU35705.1| hypothetical protein NECHADRAFT_97898 [Nectria haematococca mpVI 77-13-4]	XP_003041418	0	84	560.451	356	302
g10829	0	0	0	4	expansin-like protein	0	0	0	1	10.7463	11.7463	6.37316	S	1	378	gi|302883890|ref|XP_003040843.1|hypothetical protein NECHADRAFT_9612 [Nectria haematococca mpVI 77-13-4] >gi|256721735|gb|EEU35130.1| hypothetical protein NECHADRAFT_9612 [Nectria haematococca mpVI 77-13-4]	XP_003040843	5.67085e-32	79	117.857	79	63
g13672	2	0	0	28	cell wall glycosyl hydrolase	0.153864	0	0	0.928564	11.5307	11.6356	6.69393	S	1	2466	gi|302895964|ref|XP_003046862.1|hypothetical protein NECHADRAFT_46339 [Nectria haematococca mpVI 77-13-4] >gi|256727790|gb|EEU41149.1| hypothetical protein NECHADRAFT_46339 [Nectria haematococca mpVI 77-13-4]	XP_003046862	0	95	791.956	409	392
g12142	0	0	1	12	glycoside hydrolase family 5 protein	0	0	1.12045	2.12045	10.5509	11.5509	6.83569	S	2	1155	gi|302883943|ref|XP_003040869.1|hypothetical protein NECHADRAFT_97581 [Nectria haematococca mpVI 77-13-4] >gi|256721762|gb|EEU35156.1| hypothetical protein NECHADRAFT_97581 [Nectria haematococca mpVI 77-13-4]	XP_003040869	0	92	649.818	384	354
g14123	0	0	0	5	pectate lyase	0	0	0	1	10.135	11.135	6.0675	S	1	501	gi|302886382|ref|XP_003042081.1|polysaccharide lyase family 1 [Nectria haematococca mpVI 77-13-4] >gi|256722989|gb|EEU36368.1| polysaccharide lyase family 1 [Nectria haematococca mpVI 77-13-4]	XP_003042081	2.32506e-71	92	229.18	155	143
g10242	1	0	0	8	endoglucanase iv precursor	0.258114	0	0	0.885695	11.0534	10.6756	6.41237	S	2	735	gi|302888437|ref|XP_003043105.1|hypothetical protein NECHADRAFT_106448 [Nectria haematococca mpVI 77-13-4] >gi|256724020|gb|EEU37392.1| hypothetical protein NECHADRAFT_106448 [Nectria haematococca mpVI 77-13-4]	XP_003043105	1.13358e-120	92	353.984	214	198
g14777	2	2	4	10	g-protein coupled receptor	0.486446	0.539394	6.63649	5.04752	13.0196	9.26657	10.489	S	2	780	gi|302880952|ref|XP_003039402.1|hypothetical protein NECHADRAFT_4204 [Nectria haematococca mpVI 77-13-4] >gi|256720238|gb|EEU33689.1| hypothetical protein NECHADRAFT_4204 [Nectria haematococca mpVI 77-13-4]	XP_003039402	4.00737e-124	97	369.007	219	213
g12501	1	0	2	9	acetylxylan esterase	0.188208	0	2.56769	3.26083	9.06721	9.20133	6.73144	S	1	1008	gi|302887480|ref|XP_003042628.1|hypothetical protein NECHADRAFT_94022 [Nectria haematococca mpVI 77-13-4] >gi|256723540|gb|EEU36915.1| hypothetical protein NECHADRAFT_94022 [Nectria haematococca mpVI 77-13-4]	XP_003042628	9.71555e-168	79	479.945	337	267
g10874	0	1	1	11	sugar transporter stl1	0	0.128427	0.790059	1.68205	6.81978	7.34794	4.74458	S	4	1638	gi|303312765|ref|XP_003066394.1|Sugar transporter family protein [Coccidioides posadasii C735 delta SOWgp] >gi|240106056|gb|EER24249.1| Sugar transporter family protein [Coccidioides posadasii C735 delta SOWgp] >gi|320032221|gb|EFW14176.1| sugar transporter STL1 [Coccidioides posadasii str. Silveira]	XP_003066394	0	68	545.428	545	374
g8572	2	1	4	14	rhamnogalacturonate lyase	0.190476	0.105604	2.59863	3.13458	7.13724	7.08794	5.73898	S	1	1992	gi|302890999|ref|XP_003044382.1|polysaccharide lyase family 4 [Nectria haematococca mpVI 77-13-4] >gi|256725305|gb|EEU38669.1| polysaccharide lyase family 4 [Nectria haematococca mpVI 77-13-4]	XP_003044382	0	94	1202.19	661	625
g8559	0	1	2	4	gpi anchored cfem domain protein	0	0.37498	4.61361	4.72729	7.24084	6.93971	6.76933	S	2	561	gi|302891009|ref|XP_003044387.1|hypothetical protein NECHADRAFT_83060 [Nectria haematococca mpVI 77-13-4] >gi|256725310|gb|EEU38674.1| hypothetical protein NECHADRAFT_83060 [Nectria haematococca mpVI 77-13-4]	XP_003044387	3.5033e-26	94	108.612	59	56
g225	1	0	2	10	xylosidase : arabinofuranosidase	0.109788	0	1.49782	2.36784	5.87689	6.51904	4.63532	S	1	1728	gi|302889904|ref|XP_003043837.1|hypothetical protein NECHADRAFT_95941 [Nectria haematococca mpVI 77-13-4] >gi|256724755|gb|EEU38124.1| hypothetical protein NECHADRAFT_95941 [Nectria haematococca mpVI 77-13-4]	XP_003043837	0	90	965.681	557	503
g11732	1	0	0	6	glycoside hydrolase family 10 protein	0.182242	0	0	0.916489	5.85318	6.28087	3.84308	S	1	1041	gi|358384163|gb|EHK21815.1|glycoside hydrolase family 10 protein [Trichoderma virens Gv29-8]	EHK21815	0	91	548.51	327	299
g3691	0	0	1	5	nitrate reductase	0	0	1.26502	2.26502	4.96348	5.96348	4.11425	S	2	1023	gi|302912719|ref|XP_003050761.1|hypothetical protein NECHADRAFT_80332 [Nectria haematococca mpVI 77-13-4] >gi|256731699|gb|EEU45048.1| hypothetical protein NECHADRAFT_80332 [Nectria haematococca mpVI 77-13-4]	XP_003050761	3.66032e-168	79	482.256	336	268
g12124	1	2	3	8	fad binding domain-containing protein	0.135996	0.301597	2.78305	3.10392	5.82381	5.59881	5.12391	S	4	1395	gi|302883957|ref|XP_003040876.1|hypothetical protein NECHADRAFT_87338 [Nectria haematococca mpVI 77-13-4] >gi|256721769|gb|EEU35163.1| hypothetical protein NECHADRAFT_87338 [Nectria haematococca mpVI 77-13-4]	XP_003040876	0	98	870.922	464	456
g2034	0	0	0	2	hypothetical protein NECHADRAFT_99942 [Nectria haematococca mpVI 77-13-4]	0	0	0	1	4.39622	5.39622	3.19811	S	5	462	gi|302916413|ref|XP_003052017.1|hypothetical protein NECHADRAFT_99942 [Nectria haematococca mpVI 77-13-4] >gi|256732956|gb|EEU46304.1| hypothetical protein NECHADRAFT_99942 [Nectria haematococca mpVI 77-13-4]	XP_003052017	5.31111e-47	68	171.014	158	108
g10908	0	0	6	6	sugar transporter	0	0	5.21821	6.21821	4.09487	5.09487	5.65654	S	3	1488	gi|310799569|gb|EFQ34462.1|hypothetical protein GLRG_09606 [Glomerella graminicola M1.001] >gi|317431867|emb|CBS32711.1| hexose transporter [Glomerella graminicola]	EFQ34462	0	73	554.673	497	363
g10258	1	2	8	6	family decarboxylase	0.168634	0.37398	9.20261	8.02529	5.41615	5.04689	8.09597	S	1	1125	gi|302888419|ref|XP_003043096.1|hypothetical protein NECHADRAFT_97120 [Nectria haematococca mpVI 77-13-4] >gi|256724011|gb|EEU37383.1| hypothetical protein NECHADRAFT_97120 [Nectria haematococca mpVI 77-13-4]	XP_003043096	0	96	687.567	377	362
g14347	0	0	2	7	saponin hydrolase precursor	0	0	1.3826	2.3826	3.79738	4.79738	3.58999	S	1	1872	gi|119473387|ref|XP_001258593.1|hypothetical protein NFIA_060520 [Neosartorya fischeri NRRL 181] >gi|119406745|gb|EAW16696.1| conserved hypothetical protein [Neosartorya fischeri NRRL 181]	XP_001258593	0	72	723.776	582	422
g218	0	0	1	4	exopolygalacturonase	0	0	1.0704	2.0704	3.35989	4.35989	3.21515	S	1	1209	gi|302924598|ref|XP_003053925.1|hypothetical protein NECHADRAFT_90495 [Nectria haematococca mpVI 77-13-4] >gi|256734866|gb|EEU48212.1| hypothetical protein NECHADRAFT_90495 [Nectria haematococca mpVI 77-13-4]	XP_003053925	0	99	696.427	370	367
g11839	0	2	5	6	ankyrin partial	0	0.269697	4.14781	4.53612	3.90587	4.32293	4.90802	S	5	1560	gi|358383921|gb|EHK21581.1|hypothetical protein TRIVIDRAFT_152230 [Trichoderma virens Gv29-8]	EHK21581	2.79703e-18	45	97.0561	335	151
g13138	1	1	1	10	glycoside hydrolase family 115 protein	0.0590457	0.0654727	0.402775	1.32056	3.16068	3.91682	2.72312	S	1	3213	gi|302893606|ref|XP_003045684.1|hypothetical protein NECHADRAFT_39598 [Nectria haematococca mpVI 77-13-4] >gi|256726610|gb|EEU39971.1| hypothetical protein NECHADRAFT_39598 [Nectria haematococca mpVI 77-13-4]	XP_003045684	0	94	1935.23	1060	998
g3939	0	0	0	4	para-nitrobenzyl esterase	0	0	0	1	2.51213	3.51213	2.25606	S	1	1617	gi|302911690|ref|XP_003050546.1|hypothetical protein NECHADRAFT_49338 [Nectria haematococca mpVI 77-13-4] >gi|256731483|gb|EEU44833.1| hypothetical protein NECHADRAFT_49338 [Nectria haematococca mpVI 77-13-4]	XP_003050546	0	91	936.021	538	494
g10894	0	1	1	4	hexose carrier protein	0	0.136689	0.840881	1.72312	2.63945	3.40662	2.67619	S	1	1539	gi|302888537|ref|XP_003043155.1|hypothetical protein NECHADRAFT_86278 [Nectria haematococca mpVI 77-13-4] >gi|256724070|gb|EEU37442.1| hypothetical protein NECHADRAFT_86278 [Nectria haematococca mpVI 77-13-4]	XP_003043155	8.60766e-134	62	408.683	483	304
g228	0	1	1	4	hypothetical protein FOXB_14459 [Fusarium oxysporum Fo5176]	0	0.13459	0.82797	1.71271	2.59892	3.372	2.65039	S	1	1563	gi|342872715|gb|EGU75028.1|hypothetical protein FOXB_14459 [Fusarium oxysporum Fo5176]	EGU75028	2.48207e-109	56	347.051	497	279
g12597	0	0	0	3	cytochrome p450 monooxygenase	0	0	0	1	1.94174	2.94174	1.97087	S	2	1569	gi|312219879|emb|CBX99821.1|similar to cytochrome P450 monooxygenase [Leptosphaeria maculans JN3]	CBX99821	0	78	588.956	480	375
g12986	0	0	1	1	hypothetical protein NECHADRAFT_97902 [Nectria haematococca mpVI 77-13-4]	0	0	1.28385	2.28385	1.00747	2.00747	2.14566	S	4	1008	gi|302884981|ref|XP_003041384.1|hypothetical protein NECHADRAFT_97902 [Nectria haematococca mpVI 77-13-4] >gi|256722285|gb|EEU35671.1| hypothetical protein NECHADRAFT_97902 [Nectria haematococca mpVI 77-13-4]	XP_003041384	0	89	571.237	323	289
g13338	0	0	2	1	hypothetical protein NECHADRAFT_34927 [Nectria haematococca mpVI 77-13-4]	0	0	2.30065	3.30065	0.902691	1.90269	2.60167	S	3	1125	gi|302885382|ref|XP_003041583.1|hypothetical protein NECHADRAFT_34927 [Nectria haematococca mpVI 77-13-4] >gi|256722487|gb|EEU35870.1| hypothetical protein NECHADRAFT_34927 [Nectria haematococca mpVI 77-13-4]	XP_003041583	1.16506e-141	72	417.927	370	269
g11837	0	0	0	4	class v chitinase chi100	0	0	0	1	0.870203	1.8702	1.4351	S	1	4668	gi|358389932|gb|EHK27524.1|glycoside hydrolase family 18 protein [Trichoderma virens Gv29-8]	EHK27524	0	65	1627.84	1566	1028
g13651	2	2	7	2	acetolactate synthase	0.215829	0.239322	5.15291	5.01225	1.15532	1.75575	3.96873	S	3	1758	gi|340357321|ref|ZP_08679940.1|acetolactate synthase [Sporosarcina newyorkensis 2681] >gi|339617887|gb|EGQ22499.1| acetolactate synthase [Sporosarcina newyorkensis 2681]	ZP_08679940	0	69	541.962	575	397
g13014	0	0	1	1	mfs sugar transporter	0	0	0.83116	1.83116	0.652233	1.65223	1.7417	S	2	1557	gi|302888551|ref|XP_003043162.1|hypothetical protein NECHADRAFT_86290 [Nectria haematococca mpVI 77-13-4] >gi|256724077|gb|EEU37449.1| hypothetical protein NECHADRAFT_86290 [Nectria haematococca mpVI 77-13-4]	XP_003043162	0	94	853.588	517	486
g13527	0	0	4	0	extracellular matrix protein precursor	0	0	4.16785	5.16785	0	1	3.08392	S	1	1242	gi|302883052|ref|XP_003040430.1|hypothetical protein NECHADRAFT_87001 [Nectria haematococca mpVI 77-13-4] >gi|256721310|gb|EEU34717.1| hypothetical protein NECHADRAFT_87001 [Nectria haematococca mpVI 77-13-4]	XP_003040430	1.18115e-28	71	121.709	90	64
