# Supplementary material for: Investigation of the Fusarium virguliforme Transcriptomes Induced during Infection of Soybean Roots Suggests that Enzymes with Hydrolytic Activities Could Play a Major Role in Root Necrosis
Source: PLoS One. 2017 Jan 17;12(1):e0169963. doi: 10.1371/journal.pone.0169963 (PMC5241000; doi:10.1371/journal.pone.0169963)
Supplement: S6 Table — (XLSX) [file pone.0169963.s008.xlsx]

## Sheet: Sheet4
S6 Table
Infection-specific genes encoding hydrolases
Gene name	Sequence Read: Germinating spore	Sequence Read: Mycelia	Sequence Read: Early infection stage	Sequence Read: Late infection stage	RPKM: Germinating spore	RPKM: Mycelia	RPKM: Early infection stage	RPKM: Late infection stage	Fold change: Early infection	Fold change: Late infection	Fold change: During infection	ORF: Nucleotide sequence length (bp)
Pectate Lyases
8656	0	0	5	35	0	0	6.0586	33.2804	7.0586	34.2804	20.6695	1068
13252	1	0	2	17	0.270248	0	3.68694	24.5925	4.12901	22.546	13.3375	702
11623	2	2	2	26	0.410636	0.455333	2.80112	28.5754	2.65259	20.6391	11.6458	924
11622	1	0	4	50	0.194578	0	5.3092	52.0783	5.7498	48.3722	27.061	975
14123	0	0	0	5	0	0	0	10.135	1	11.135	6.0675	501
4306	0	1	0	26	0	0.29587	0	37.136	0.871129	33.2214	17.0463	711
Glucoside Hydrolases Multiple families
6400	2	1	36	62	0.509983	0.282747	62.6185	84.6273	45.5601	61.3216	53.4408	744
13425	0	0	24	52	0	0	27.9055	47.446	28.9055	48.446	38.6758	1113
4533	0	0	15	44	0	0	13.9152	32.031	14.9152	33.031	23.9731	1395
10052	1	1	8	27	0.130387	0.14458	7.11542	18.8448	7.13453	17.4463	12.2904	1455
11621	0	0	13	46	0	0	13.1639	36.5526	14.1639	37.5526	25.8583	1278
5104	1	2	12	58	0.0820207	0.181897	6.71396	25.465	6.8147	23.3798	15.0973	2313
11699	1	0	14	66	0.161321	0	15.4061	56.9939	15.1816	53.6652	34.4234	1176
12142	0	0	1	12	0	0	1.12045	10.5509	2.12045	11.5509	6.83569	1155
10242	1	0	0	8	0.258114	0	0	11.0534	0.885695	10.6756	5.78065	735
13672	2	0	0	28	0.153864	0	0	11.5307	0.928564	11.6356	6.28207	2466
14206	2	0	0	14	0.376416	0	0	14.1045	0.841603	12.712	6.77682	1008
